# Supplementary material for: Cholesterol-stabilized membrane-active nanopores with anticancer activities
Source: Nat Commun. 2022 Oct 10;13:5985. doi: 10.1038/s41467-022-33639-5 (PMC9551035; doi:10.1038/s41467-022-33639-5)
Supplement: Supplementary file 4 — Source Data [file 41467_2022_33639_MOESM4_ESM.xlsx]

## Sheet: Fig. 2
Figure 2b		Ch-P1				Ch-P3				Ch-P5				Ch-P7				Ch-C1
	Cholesterol content (mol %)	Normalized Intensity (%)		Ave. Normalized Intensity (%)	SD (%)	Normalized Intensity (%)		Ave. Normalized Intensity (%)	SD (%)	Normalized Intensity (%)		Ave. Normalized Intensity (%)	SD (%)	Normalized Intensity (%)		Ave. Normalized Intensity (%)	SD (%)	Normalized Intensity (%)		Ave. Normalized Intensity (%)	SD (%)
	0	3.3	4.4	3.8	0.6	11.1	13.7	12.4	1.3	7	8.4	7.7	0.7	12.9	10.1	11.5	1.4	15.3	18.5	16.9	1.6
	25	11.8	12.5	12.2	0.4	20.3	22.5	21.4	1.1	13.6	12.1	12.8	0.7	41.3	46.9	44.1	2.8	47.2	52	49.6	2.4
	50	21.1	22.3	21.7	0.6	40	44	42	2	27.8	31.1	29.8	2	55.4	59.9	57.6	2.2	78.1	82.6	80.3	2.2
	75	2.7	3.5	3.1	0.4	10.9	12.7	11.8	0.9	6.9	9	7.9	1	32.3	27.9	31	1.3	56	56.9	56.5	0.5
	100	2	2.9	2.5	0.4	3.4	3.2	3.3	0.1	2.4	3.1	2.8	0.4	6.5	8.8	7.7	1.2	28	29.8	28.9	0.9
Figure 2c		Ch-C1	Ch-C2	Ch-C4	Ch-C6	Ch-C8	Ch-H
	Cholesterol content (%)	Normalized intensity
	0	16.9	14.3	15.8	14.1	7.4	5.6
	25	49.6	36.2	58.5	44.3	8.6	17.6
	50	80.3	70.1	82.9	71.4	4.6	47.3
	75	56.5	55.3	66.9	62.6	4.5	24.4
	100	28.9	15.5	29.4	28.6	2	5.1
Figure 2e	Time (s)	Blank	Ch-C1	Ch-C2	Ch-C4	Ch-C6	Ch-C8
	0	0	0	0	0	0	0
	1	0.000620018	0.23311	0.16872	0.0408	0.0257	0.02129
	2	0.000708592	0.38063	0.23571	0.06766	0.0573	0.03717
	3	0.00106	0.44679	0.29356	0.09061	0.07376	0.04588
	4	0.00177	0.49669	0.32961	0.10789	0.09154	0.05717
	5	0.00115	0.52272	0.36434	0.12006	0.10256	0.06274
	6	0.00142	0.54225	0.39423	0.13239	0.10916	0.07016
	7	0.00159	0.55527	0.41973	0.14213	0.11677	0.07516
	8	0.00177	0.57479	0.43995	0.15113	0.12329	0.0804
	9	0.00204	0.58672	0.45666	0.15997	0.12849	0.08419
	10	0.00221	0.60191	0.46633	0.16638	0.13191	0.08765
	11	0.00204	0.61276	0.47336	0.17393	0.13634	0.09056
	12	0.00186	0.62143	0.49182	0.1809	0.13929	0.09386
	13	0.00257	0.63228	0.50062	0.1865	0.14208	0.09717
	14	0.00257	0.64096	0.50941	0.19242	0.14589	0.10031
	15	0.00301	0.65181	0.51732	0.19761	0.14627	0.1016
	16	0.0031	0.6594	0.52523	0.20289	0.14852	0.10475
	17	0.0031	0.66808	0.52875	0.20776	0.15194	0.1066
	18	0.00275	0.67567	0.53578	0.21246	0.15411	0.10846
	19	0.0031	0.68218	0.5393	0.21781	0.15567	0.11031
	20	0.00328	0.68977	0.5437	0.22106	0.15644	0.11241
	21	0.00328	0.69736	0.54897	0.22617	0.1587	0.11354
	22	0.00301	0.70279	0.55161	0.23039	0.16009	0.11523
	23	0.00275	0.70713	0.55513	0.23453	0.16219	0.11676
	24	0.00275	0.71255	0.55952	0.23769	0.16328	0.11822
	25	0.00257	0.71906	0.56304	0.24102	0.16398	0.11926
	26	0.00328	0.72231	0.56568	0.24515	0.16553	0.12072
	27	0.00248	0.72665	0.56831	0.24815	0.16708	0.1216
	28	0.00337	0.73208	0.56919	0.25124	0.16778	0.12297
	29	0.00319	0.73533	0.57183	0.25473	0.16863	0.12394
	30	0.0031	0.74075	0.57535	0.25756	0.16995	0.12451
	31	0.00328	0.74292	0.57711	0.26057	0.17104	0.1258
	32	0.00292	0.74618	0.57974	0.26373	0.17189	0.1266
	33	0.0031	0.74943	0.5815	0.26722	0.17244	0.12733
	34	0.00292	0.75268	0.58414	0.26925	0.17298	0.12781
	35	0.00283	0.75702	0.5859	0.27144	0.17446	0.12878
	36	0.00345	0.75919	0.58678	0.27468	0.17539	0.12991
	37	0.0031	0.76245	0.58854	0.27703	0.17632	0.13039
	38	0.00319	0.76462	0.58941	0.27995	0.1764	0.13152
	39	0.00363	0.76787	0.59029	0.28158	0.17663	0.13176
	40	0.00337	0.77004	0.59293	0.28393	0.17811	0.13265
	41	0.00328	0.77221	0.59469	0.2858	0.17904	0.13322
	42	0.00337	0.77438	0.59557	0.28815	0.17935	0.13346
	43	0.00354	0.77763	0.59733	0.2905	0.1802	0.13442
	44	0.00328	0.7798	0.59821	0.29196	0.18121	0.13483
	45	0.0031	0.78089	0.59909	0.29439	0.18199	0.13555
	46	0.00319	0.78414	0.60084	0.29618	0.18238	0.13596
	47	0.0031	0.78631	0.60172	0.29756	0.18284	0.1366
	48	0.00319	0.78848	0.6026	0.29991	0.18393	0.13684
	49	0.00275	0.79173	0.60348	0.30186	0.18447	0.13781
	50	0.00319	0.79282	0.60524	0.30364	0.18486	0.13773
	51	0.00292	0.79499	0.60524	0.30502	0.18587	0.13862
	52	0.00283	0.79824	0.607	0.30673	0.18595	0.13886
	53	0.00292	0.79716	0.60788	0.30843	0.18711	0.1391
	54	0.00266	0.8015	0.60876	0.31029	0.18758	0.13934
	55	0.00301	0.80367	0.60964	0.31159	0.18835	0.14039
	56	0.00283	0.80041	0.61052	0.3133	0.18921	0.14088
	57	0.00292	0.80584	0.61052	0.31459	0.18991	0.1408
	58	0.00266	0.80475	0.61227	0.31622	0.19006	0.1412
	59	0.00292	0.81017	0.61403	0.3176	0.19169	0.142
	60	0.00266	0.81017	0.61403	0.31922	0.19138	0.14168
	61	0.00283	0.81234	0.61491	0.32068	0.19255	0.14225
	62	0.00292	0.81451	0.61667	0.32181	0.19293	0.14249
	63	0.00328	0.8156	0.61755	0.32271	0.19332	0.14321
	64	0.00248	0.81668	0.61843	0.32417	0.19387	0.14313
	65	0.00266	0.81777	0.61931	0.32546	0.19425	0.14346
	66	0.00248	0.82102	0.61931	0.3266	0.19441	0.14354
	67	0.00319	0.82319	0.62107	0.32838	0.19495	0.14402
	68	0.00275	0.82428	0.62107	0.32936	0.19581	0.14434
	69	0.00257	0.82536	0.62194	0.3309	0.19604	0.14483
	70	0.00257	0.82645	0.62282	0.33155	0.19689	0.14483
	71	0.00248	0.82753	0.6237	0.33309	0.19752	0.14499
	72	0.00292	0.82861	0.62458	0.33463	0.19744	0.14515
	73	0.00186	0.83078	0.62546	0.3352	0.19821	0.14571
	74	0.00221	0.83078	0.62546	0.33633	0.19899	0.14612
	75	0.0023	0.83404	0.62634	0.33812	0.19907	0.14644
	76	0.0023	0.83078	0.62722	0.33836	0.1993	0.1466
	77	0.00248	0.83621	0.6281	0.34023	0.19984	0.14652
	78	0.00239	0.83729	0.6281	0.34072	0.19938	0.14684
	79	0.00239	0.83838	0.62986	0.34161	0.20109	0.147
	80	0.00221	0.83946	0.62986	0.34315	0.20148	0.14733
	81	0.00248	0.84055	0.62986	0.3438	0.20202	0.14749
	82	0.00266	0.84272	0.63074	0.34534	0.20241	0.14765
	83	0.00283	0.84272	0.63162	0.34656	0.20186	0.14797
	84	0.00239	0.8438	0.6325	0.34745	0.20334	0.14854
	85	0.00248	0.84489	0.6325	0.34818	0.20342	0.14821
	86	0.00204	0.84597	0.6325	0.34948	0.20326	0.14805
	87	0.00221	0.84705	0.63337	0.35013	0.20396	0.14918
	88	0.00239	0.84814	0.63425	0.35126	0.20427	0.14902
	89	0.00239	0.84814	0.63513	0.35183	0.20474	0.14918
	90	0.00195	0.85139	0.63513	0.35329	0.20481	0.1495
	91	0.00186	0.85248	0.63689	0.35386	0.20567	0.14991
	92	0.00195	0.85356	0.63689	0.35491	0.20582	0.14991
	93	0.00239	0.85356	0.63689	0.35637	0.20668	0.15015
	94	0.00248	0.85465	0.63777	0.35645	0.20637	0.15023
	95	0.00186	0.85465	0.63777	0.3567	0.20606	0.15055
	96	0.00177	0.85682	0.63865	0.35832	0.20644	0.15063
	97	0.00248	0.8579	0.63865	0.35913	0.20738	0.15079
	98	0.00213	0.8579	0.63953	0.35945	0.20792	0.15087
	99	0.00221	0.85899	0.63953	0.36083	0.20807	0.15071
	100	0.00239	0.86007	0.64041	0.36156	0.20854	0.15144
	101	0.00239	0.86116	0.64041	0.36302	0.20932	0.1512
	102	0.00159	0.86116	0.64129	0.36351	0.2097	0.15087
	103	0.00275	0.86333	0.64217	0.36432	0.21025	0.15104
	104	0.0023	0.86333	0.64217	0.36481	0.21071	0.15176
	105	0.00221	0.86333	0.64217	0.36619	0.21056	0.15176
	106	0.00248	0.86441	0.64305	0.367	0.21087	0.15208
	107	0.00257	0.8655	0.64392	0.36676	0.21149	0.15192
	108	0.0023	0.86766	0.6448	0.36822	0.21165	0.15241
	109	0.00204	0.86875	0.64392	0.36838	0.21211	0.15233
	110	0.00248	0.86875	0.64656	0.36951	0.21258	0.15249
	111	0.00186	0.86875	0.64568	0.37016	0.21281	0.15257
	112	0.0023	0.87092	0.64656	0.37081	0.21343	0.15273
	113	0.00266	0.87092	0.64656	0.37179	0.21328	0.15273
	114	0.00257	0.872	0.64744	0.37219	0.21398	0.15305
	115	0.00221	0.872	0.64744	0.37414	0.21436	0.15313
	116	0.00213	0.87417	0.64832	0.37389	0.21429	0.15354
	117	0.00213	0.87417	0.64744	0.37462	0.21522	0.15346
	118	0.00204	0.87526	0.6492	0.37568	0.2153	0.1537
	119	0.00248	0.87526	0.6492	0.37617	0.21553	0.15402
	120	0.00221	0.87851	0.6492	0.3773	0.21623	0.15402
	121	0.00159	0.87743	0.65008	0.37779	0.21638	0.15354
	122	0.00248	0.8796	0.65008	0.37836	0.21661	0.15354
	123	0.00177	0.87851	0.65008	0.37925	0.21677	0.15402
	124	0.00195	0.87743	0.65096	0.3799	0.21739	0.15458
	125	0.00213	0.88177	0.65184	0.38071	0.21825	0.15458
	126	0.00204	0.88068	0.65184	0.3812	0.21762	0.1541
	127	0.00239	0.88285	0.65184	0.38168	0.21925	0.15434
	128	0.00204	0.88394	0.65184	0.38257	0.21902	0.15442
	129	0.00204	0.88394	0.6536	0.38298	0.21949	0.15475
	130	0.0023	0.8861	0.6536	0.38322	0.22019	0.15483
	131	0.00195	0.8861	0.6536	0.38452	0.22034	0.15466
	132	0.00213	0.8861	0.6536	0.38493	0.22073	0.15466
	133	0.00159	0.88502	0.65448	0.3855	0.22096	0.15515
	134	0.00213	0.8861	0.65448	0.38671	0.22158	0.15507
	135	0.00213	0.88936	0.65535	0.38687	0.22158	0.15515
	136	0.0023	0.89044	0.65535	0.38752	0.2222	0.15531
	137	0.00177	0.89153	0.65623	0.38866	0.22252	0.15531
	138	0.00151	0.89044	0.65623	0.38882	0.22275	0.15499
	139	0.00204	0.89044	0.65623	0.38939	0.22314	0.15571
	140	0.00195	0.89153	0.65799	0.39036	0.22329	0.15523
	141	0.00213	0.89261	0.65799	0.39061	0.22368	0.15563
	142	0.00177	0.89261	0.65799	0.39158	0.22368	0.15563
	143	0.00168	0.8937	0.65799	0.39158	0.2243	0.15563
	144	0.00168	0.8937	0.65887	0.39239	0.22477	0.15579
	145	0.00204	0.89153	0.65799	0.3932	0.22508	0.15596
	146	0.00213	0.89478	0.65887	0.39401	0.22547	0.15596
	147	0.00221	0.89478	0.65975	0.39401	0.22616	0.15644
	148	0.00204	0.89587	0.65975	0.39482	0.22609	0.15571
	149	0.00186	0.89478	0.65975	0.39564	0.22671	0.15604
	150	0.00213	0.89587	0.65975	0.39645	0.22702	0.1562
	151	0.00168	0.89695	0.65975	0.39645	0.2264	0.15636
	152	0.00221	0.89587	0.66063	0.39726	0.22655	0.15644
	153	0.00248	0.89804	0.66063	0.39807	0.22764	0.15676
	154	0.00213	0.89912	0.66063	0.39888	0.22818	0.157
	155	0.00213	0.89695	0.66151	0.39969	0.22834	0.15676
	156	0.00177	0.89912	0.66151	0.39969	0.22873	0.15636
	157	0.00221	0.89912	0.66239	0.39969	0.22904	0.15692
	158	0.00221	0.89804	0.66239	0.4005	0.2295	0.157
	159	0.00221	0.89912	0.66239	0.40131	0.22981	0.15684
	160	0.00248	0.89695	0.66327	0.40213	0.22989	0.15741
	161	0.00168	0.90021	0.66327	0.40213	0.23043	0.15749
	162	0.00186	0.90021	0.66415	0.40294	0.23059	0.15757
	163	0.00195	0.90021	0.66415	0.40294	0.23098	0.15757
	164	0.00159	0.90129	0.66415	0.40456	0.23121	0.15757
	165	0.00204	0.90129	0.66503	0.40456	0.23183	0.15716
	166	0.00186	0.89912	0.66503	0.40537	0.23207	0.15749
	167	0.00213	0.90129	0.6659	0.40537	0.23238	0.15773
	168	0.00221	0.90238	0.6659	0.40537	0.23207	0.15773
	169	0.00186	0.90346	0.6659	0.40618	0.23214	0.15797
	170	0.00177	0.90346	0.66678	0.40699	0.23191	0.15789
	171	0.00186	0.90346	0.66766	0.40699	0.23331	0.15821
	172	0.00213	0.90454	0.66678	0.40862	0.23354	0.15789
	173	0.0023	0.90454	0.66678	0.4078	0.23339	0.15821
	174	0.00186	0.90563	0.66766	0.40943	0.23416	0.15797
	175	0.00186	0.90454	0.66766	0.40943	0.23455	0.15829
	176	0.00195	0.90563	0.66854	0.40943	0.23447	0.15797
	177	0.00213	0.90563	0.66854	0.41024	0.23494	0.15813
	178	0.00133	0.90563	0.66854	0.41105	0.23525	0.15845
	179	0.00159	0.90671	0.66942	0.41186	0.23556	0.15829
	180	0.00177	0.90671	0.66942	0.41186	0.23571	0.15894
	181	0.00168	0.9078	0.66942	0.41267	0.23649	0.1587
	182	0.00133	0.90671	0.66942	0.41348	0.23618	0.1587
	183	0.00195	0.90671	0.6703	0.41348	0.23641	0.15918
	184	0.00195	0.9078	0.6703	0.41429	0.23696	0.15894
	185	0.00168	0.90671	0.66942	0.41511	0.23758	0.15878
	186	0.00177	0.9078	0.6703	0.41511	0.23734	0.15926
	187	0.00177	0.90997	0.67118	0.41592	0.23804	0.1587
	188	0.00186	0.90997	0.67118	0.41673	0.23797	0.15918
	189	0.00186	0.90997	0.6703	0.41673	0.23804	0.1591
	190	0.00168	0.91105	0.67206	0.41754	0.23843	0.15934
	191	0.00186	0.91105	0.67206	0.41754	0.2389	0.1595
	192	0.00195	0.90997	0.67294	0.41835	0.23905	0.15902
	193	0.00142	0.91214	0.67206	0.41835	0.23929	0.15975
	194	0.00159	0.91105	0.67294	0.41916	0.23991	0.15975
	195	0.00186	0.90997	0.67294	0.41916	0.23983	0.1595
	196	0.00168	0.91105	0.67382	0.41997	0.23991	0.1595
	197	0.00177	0.91214	0.67382	0.41997	0.2403	0.15975
	198	0.00168	0.91322	0.67382	0.42078	0.2403	0.15926
	199	0.00186	0.91322	0.6747	0.42159	0.24022	0.15966
	200	0.00186	0.91322	0.67382	0.42159	0.24154	0.15983
	201	0.00168	0.91431	0.67558	0.42241	0.2413	0.15983
	202	0.00159	0.91322	0.67558	0.42241	0.24169	0.15999
	203	0.00124	0.91539	0.67558	0.42322	0.2413	0.15991
	204	0.00159	0.91539	0.67558	0.42403	0.24239	0.15991
	205	0.00151	0.91539	0.67558	0.42403	0.24262	0.15999
	206	0.00177	0.91539	0.67558	0.42565	0.2427	0.16047
	207	0.00177	0.91648	0.67646	0.42484	0.24309	0.16047
	208	0.00177	0.91648	0.67646	0.42565	0.24262	0.16031
	209	0.00186	0.91539	0.67646	0.42646	0.24363	0.16047
	210	0.00151	0.91648	0.67646	0.42646	0.24402	0.16047
	211	0.00186	0.91756	0.67733	0.42727	0.2434	0.16087
	212	0.00151	0.91756	0.67733	0.42727	0.24425	0.16047
	213	0.00177	0.91648	0.67821	0.42808	0.24464	0.16039
	214	0.00195	0.91865	0.67821	0.4289	0.24464	0.16087
	215	0.00213	0.91539	0.67821	0.4289	0.24557	0.16071
	216	0.00177	0.91865	0.67821	0.4289	0.24534	0.16104
	217	0.00213	0.91648	0.67909	0.42971	0.24557	0.16104
	218	0.00195	0.91865	0.67909	0.42971	0.24612	0.16079
	219	0.00195	0.91756	0.67909	0.43052	0.24596	0.1612
	220	0.00151	0.91756	0.67909	0.43133	0.24666	0.16095
	221	0.00177	0.91973	0.67997	0.43133	0.24674	0.16087
	222	0.00195	0.91973	0.67997	0.43214	0.24728	0.1612
	223	0.00204	0.92082	0.67997	0.43214	0.24736	0.16112
	224	0.00106	0.92082	0.68085	0.43295	0.24752	0.16128
	225	0.00195	0.92082	0.68085	0.43295	0.24713	0.16144
	226	0.00142	0.9219	0.68085	0.43295	0.24798	0.1616
	227	0.0023	0.92299	0.67997	0.43376	0.24783	0.16144
	228	0.00168	0.9219	0.68085	0.43376	0.24775	0.16152
	229	0.00151	0.9219	0.68173	0.43457	0.24775	0.16192
	230	0.00186	0.9219	0.68085	0.43539	0.24915	0.16136
	231	0.00177	0.92299	0.68261	0.43539	0.24922	0.16184
	232	0.00186	0.92299	0.68261	0.4362	0.24821	0.16184
	233	0.00159	0.92407	0.68261	0.43701	0.2493	0.16184
	234	0.00221	0.92082	0.68261	0.43782	0.24984	0.16136
	235	0.00159	0.92299	0.68261	0.43701	0.24984	0.162
	236	0.00186	0.92299	0.68349	0.43782	0.24969	0.16176
	237	0.00151	0.92082	0.68349	0.43863	0.25023	0.1616
	238	0.00159	0.92082	0.68349	0.43944	0.25085	0.16216
	239	0.00168	0.92407	0.68349	0.43944	0.25101	0.16216
	240	0.00213	0.92299	0.68437	0.43944	0.25085	0.16216
	241	0.00159	0.92515	0.68349	0.44025	0.25124	0.16241
	242	0.00177	0.92515	0.68349	0.44025	0.2514	0.16249
	243	0.00186	0.92515	0.68525	0.44106	0.25155	0.16241
	244	0.00213	0.92515	0.68525	0.44106	0.25202	0.16224
	245	0.00168	0.92515	0.68525	0.44188	0.25264	0.16241
	246	0.00168	0.92515	0.68525	0.44106	0.25264	0.16257
	247	0.00133	0.92624	0.68525	0.44269	0.25287	0.16289
	248	0.00168	0.92624	0.68613	0.44269	0.25148	0.16281
	249	0.00142	0.92624	0.68613	0.4435	0.25373	0.16281
	250	0.00159	0.92515	0.68613	0.4435	0.25411	0.16386
	251	0.00168	0.92841	0.68613	0.44431	0.25318	0.16305
	252	0.00142	0.92732	0.68613	0.44431	0.25357	0.16305
	253	0.00177	0.92732	0.68613	0.44431	0.25373	0.16345
	254	0.00142	0.92624	0.68613	0.44512	0.25404	0.16362
	255	0.00151	0.92732	0.68525	0.44512	0.25435	0.16354
	256	0.00204	0.92732	0.68788	0.44593	0.25497	0.16362
	257	0.00195	0.92841	0.68701	0.44593	0.25489	0.16345
	258	0.00177	0.92841	0.68788	0.44674	0.25543	0.16345
	259	0.00106	0.92841	0.68788	0.44674	0.2552	0.1637
	260	0.00168	0.92949	0.68788	0.44755	0.25497	0.16362
	261	0.00159	0.93058	0.68876	0.44755	0.25567	0.16378
	262	0.00159	0.92841	0.68876	0.44837	0.25598	0.1637
	263	0.00177	0.92949	0.68876	0.44999	0.2566	0.16402
	264	0.00159	0.92841	0.68876	0.44837	0.25629	0.1641
	265	0.00195	0.93058	0.68964	0.44918	0.2566	0.16354
	266	0.00168	0.93058	0.68876	0.44999	0.25683	0.16402
	267	0.00159	0.93166	0.68876	0.44999	0.25683	0.16434
	268	0.00186	0.93166	0.68964	0.44999	0.25637	0.16418
	269	0.00133	0.93166	0.69052	0.4508	0.25722	0.16442
	270	0.00177	0.93058	0.69052	0.45161	0.25738	0.16434
	271	0.00195	0.93166	0.69052	0.45161	0.25776	0.1645
	272	0.00177	0.93166	0.6914	0.45242	0.25807	0.16442
	273	0.00151	0.93275	0.69052	0.45242	0.25815	0.16458
	274	0.00177	0.93275	0.6914	0.45323	0.25839	0.16507
	275	0.00159	0.93166	0.69052	0.45242	0.25877	0.16483
	276	0.00195	0.93166	0.69052	0.45404	0.25908	0.16474
	277	0.00151	0.93166	0.6914	0.45323	0.25916	0.16491
	278	0.00186	0.93275	0.6914	0.45404	0.25932	0.16507
	279	0.00195	0.93275	0.6914	0.45486	0.25955	0.16515
	280	0.00168	0.93383	0.69228	0.45486	0.26009	0.16491
	281	0.00204	0.92949	0.69228	0.45486	0.25986	0.16507
	282	0.00159	0.93383	0.69404	0.45486	0.26017	0.16555
	283	0.00186	0.93492	0.69316	0.45648	0.26048	0.16563
	284	0.00124	0.93383	0.69316	0.45648	0.26079	0.16515
	285	0.00159	0.93166	0.69316	0.45648	0.26087	0.16539
	286	0.00168	0.93492	0.69316	0.45648	0.26102	0.16547
	287	0.00177	0.93492	0.69316	0.45729	0.26118	0.16555
	288	0.00204	0.936	0.69404	0.4581	0.26102	0.16587
	289	0.00177	0.93383	0.69492	0.45729	0.2618	0.16555
	290	0.00168	0.93383	0.69404	0.45891	0.26102	0.16539
	291	0.00177	0.93383	0.6958	0.4581	0.26227	0.16612
	292	0.00195	0.93492	0.69492	0.45972	0.26219	0.16628
	293	0.00142	0.936	0.6958	0.45972	0.26227	0.16612
	294	0.00213	0.936	0.69492	0.45972	0.26234	0.16603
	295	0.00186	0.936	0.69492	0.46053	0.26289	0.16636
	296	0.00133	0.936	0.6958	0.46053	0.26312	0.16636
	297	0.00186	0.93709	0.6958	0.46135	0.26351	0.16652
	298	0.00638	0.93709	0.6958	0.46135	0.26343	0.16612
	299	0.77236	0.93871	0.69052	0.45323	0.25629	0.59277
	300	0.96457	0.95987	0.81625	0.78502	0.47593	0.94033
	301	0.98937	0.97939	0.97099	0.92699	0.74767	0.97339
	302	0.99026	0.98264	0.98417	0.98215	0.89053	0.98145
	303	0.9938	0.98481	0.99297	0.98783	0.94255	0.99032
	304	0.99469	0.98915	0.99385	0.99189	0.96661	0.99194
	305	0.99469	0.99024	0.99648	0.99108	0.9604	0.99355
	306	0.99557	0.99132	0.99736	0.99594	0.95652	0.99597
	307	0.99557	0.99241	0.99648	0.99594	0.97593	0.99516
	308	0.99646	0.99349	0.99736	0.99513	0.98447	0.99758
	309	0.99646	0.99349	0.9956	0.99676	0.97748	0.99597
	310	0.99734	0.99458	0.99824	0.99838	0.98991	0.99677
	311	0.99823	0.99458	0.99736	0.99838	0.99068	0.99758
	312	0.99823	0.99566	0.99824	0.99838	0.99146	0.99758
	313	0.99823	0.99458	0.99824	0.99919	0.99146	0.99839
	314	0.99823	0.99241	0.99824	0.99919	0.99301	0.99758
	315	0.99646	0.99675	0.99912	1	0.99534	0.99839
	316	0.99823	0.99566	0.99912	1	0.99457	0.99919
	317	0.99734	0.99783	0.99912	0.99919	0.99612	1
	318	0.99823	0.99892	0.99912	1	0.99612	0.99919
	319	1	0.99675	0.99912	1	0.99612	0.99919
	320	0.99823	0.99783	0.99912	1.00081	0.99689	1
	321	0.99823	0.99892	0.99912	1	0.99767	0.99919
	322	0.99823	0.99892	1	1	0.99767	0.99919
	323	0.99823	1	1	1	0.99689	0.99919
	324	0.99911	1	1	1	0.99767	1
	325	0.99911	0.99892	1	1.00081	0.99767	1
Figure 2f	Time (s)	Blank	Ch-C1	Ch-C2	Ch-C4	Ch-C6	Ch-C8
	0	0	0	0	0	0	0
	1	-8.26037e-05	0.00104	0.01253	0.01154	0.00968	0.00473
	2	0.00124	-0.0199	0.01299	0.01685	0.00546	0.00544
	3	-0.000991244	-0.01657	0.01421	0.02352	-0.000958313	0.00652
	4	-0.000660829	-0.00874	0.01655	0.02704	0.00632	0.00803
	5	0.000578226	-0.00932	0.01786	0.031	-0.00374	0.00634
	6	-0.00090864	-0.00184	0.01748	0.03434	0.00958	0.00848
	7	0.000743433	-0.000920281	0.01739	0.03668	0.01284	0.00937
	8	0.00165	0.00184	0.0186	0.0392	0.01131	0.0108
	9	0.00107	0.000575175	0.01776	0.04182	0.00882	0.01071
	10	0.0019	0.00115	0.0186	0.0429	0.0138	0.0116
	11	0.00215	0.000115035	0.01879	0.04488	0.01294	0.01196
	12	0.0024	0.00219	0.01804	0.04641	0.01275	0.01232
	13	0.00248	0.0015	0.01879	0.04695	0.01342	0.01276
	14	0.00132	0.000690211	0.01879	0.04885	0.01428	0.01125
	15	0.00215	0.000805246	0.01851	0.05029	0.01552	0.01276
	16	0.00289	0.0015	0.01973	0.05119	0.0162	0.0133
	17	0.00322	0.000920281	0.01935	0.052	0.01457	0.01384
	18	0.00281	0.00184	0.01916	0.05227	0.01677	0.01366
	19	0.00289	0.00161	0.01963	0.05335	0.01792	0.0141
	20	0.00281	0.00184	0.01907	0.05434	0.01917	0.01491
	21	0.00347	0.00173	0.01982	0.05443	0.01888	0.01517
	22	0.00306	0.0015	0.01982	0.05561	0.02022	0.01571
	23	0.00363	0.00219	0.01973	0.05561	0.02012	0.01535
	24	0.00363	0.0015	0.01954	0.05579	0.02175	0.01562
	25	0.00339	0.000920281	0.01935	0.05615	0.02252	0.01607
	26	0.00388	0.00104	0.01991	0.05651	0.02319	0.01598
	27	0.00297	0.00161	0.01973	0.05714	0.02271	0.01705
	28	0.00405	0.0023	0.01935	0.05777	0.02415	0.01732
	29	0.00355	0.00115	0.02001	0.05768	0.02386	0.01714
	30	0.00372	0.00207	0.02029	0.05777	0.02463	0.0175
	31	0.0038	0.00242	0.02029	0.05822	0.02674	0.01794
	32	0.00372	0.00207	0.02001	0.05822	0.02722	0.01687
	33	0.00413	0.00161	0.01973	0.05858	0.02817	0.01785
	34	0.00454	0.00253	0.02001	0.05831	0.02865	0.01821
	35	0.00421	0.00253	0.0201	0.05939	0.02904	0.01839
	36	0.00413	0.00161	0.02066	0.05912	0.02971	0.01883
	37	0.00438	0.00242	0.02038	0.05975	0.03047	0.0191
	38	0.00405	0.00184	0.02085	0.05984	0.03124	0.01928
	39	0.00454	0.00357	0.02019	0.05948	0.0321	0.0191
	40	0.00479	0.00253	0.02047	0.05966	0.0323	0.01964
	41	0.00471	0.00322	0.02094	0.0602	0.03306	0.02035
	42	0.00479	0.00311	0.02066	0.06056	0.03373	0.02008
	43	0.00496	0.00299	0.02103	0.06047	0.03412	0.02017
	44	0.00471	0.00242	0.02122	0.06047	0.03498	0.02035
	45	0.00487	0.00299	0.02075	0.06065	0.03507	0.0208
	46	0.00504	0.0038	0.02113	0.06101	0.03613	0.02044
	47	0.00487	0.00426	0.02141	0.0611	0.03613	0.02062
	48	0.00529	0.00368	0.02131	0.06083	0.03757	0.02133
	49	0.00504	0.00276	0.02178	0.06101	0.03766	0.02205
	50	0.00487	0.00311	0.02094	0.06101	0.03881	0.02187
	51	0.00529	0.00449	0.02178	0.06209	0.03948	0.02223
	52	0.00487	0.00391	0.02159	0.06137	0.03996	0.0224
	53	0.0052	0.00426	0.02141	0.062	0.03987	0.02321
	54	0.00504	0.00495	0.02206	0.06164	0.04054	0.02321
	55	0.00487	0.0046	0.02188	0.06227	0.04121	0.02312
	56	0.0052	0.00403	0.02131	0.06182	0.04197	0.02348
	57	0.00504	0.00529	0.02169	0.06209	0.04264	0.02401
	58	0.00512	0.00472	0.02197	0.06245	0.04341	0.02401
	59	0.00545	0.00495	0.02159	0.06273	0.04332	0.02383
	60	0.00545	0.00483	0.02206	0.06291	0.04447	0.02428
	61	0.00537	0.00506	0.02169	0.06282	0.04475	0.02473
	62	0.0052	0.00495	0.0215	0.063	0.04494	0.02464
	63	0.00545	0.00587	0.02188	0.06309	0.04571	0.02508
	64	0.00529	0.00541	0.02225	0.06327	0.04638	0.02481
	65	0.00545	0.00541	0.02216	0.06345	0.04686	0.02589
	66	0.00553	0.00575	0.0229	0.06363	0.04772	0.02508
	67	0.0052	0.00598	0.02262	0.06336	0.04811	0.02571
	68	0.00545	0.00633	0.02262	0.06363	0.04811	0.02624
	69	0.0057	0.0069	0.02253	0.06426	0.04907	0.02589
	70	0.00545	0.00759	0.02281	0.06408	0.04964	0.02669
	71	0.00537	0.00679	0.02262	0.06426	0.05022	0.02731
	72	0.00537	0.00736	0.02244	0.06435	0.05079	0.02722
	73	0.00586	0.00667	0.02281	0.06426	0.05098	0.02705
	74	0.00578	0.0069	0.023	0.06471	0.05117	0.02767
	75	0.00545	0.00725	0.02309	0.06471	0.05261	0.02731
	76	0.0057	0.00713	0.02328	0.06489	0.05194	0.02803
	77	0.00578	0.00794	0.02309	0.06552	0.0529	0.02812
	78	0.00537	0.00771	0.023	0.06489	0.05357	0.02785
	79	0.00586	0.00817	0.02337	0.0657	0.05424	0.0283
	80	0.0057	0.00817	0.02374	0.06588	0.05462	0.02874
	81	0.00578	0.00886	0.023	0.06579	0.0551	0.02928
	82	0.0057	0.00529	0.02346	0.06579	0.05587	0.02919
	83	0.0057	0.00805	0.02412	0.06543	0.05692	0.02955
	84	0.00603	0.00874	0.02365	0.06588	0.05731	0.02955
	85	0.00529	0.00713	0.02393	0.06615	0.05702	0.02972
	86	0.0057	0.00874	0.02421	0.06624	0.05759	0.03053
	87	0.00545	0.0084	0.02393	0.06651	0.05827	0.03026
	88	0.00603	0.00955	0.02412	0.06678	0.05846	0.03088
	89	0.00586	0.00897	0.02459	0.06687	0.05884	0.0308
	90	0.00553	0.00966	0.02449	0.06678	0.05951	0.03088
	91	0.00553	0.00932	0.02459	0.06687	0.0597	0.03106
	92	0.00562	0.00978	0.02459	0.06723	0.06095	0.03142
	93	0.00562	0.00897	0.0244	0.0675	0.06085	0.03115
	94	0.00553	0.00955	0.02524	0.06741	0.06104	0.03169
	95	0.00603	0.00989	0.02449	0.06732	0.062	0.03204
	96	0.00562	0.00966	0.02449	0.06822	0.06191	0.03169
	97	0.00578	0.01001	0.02487	0.06768	0.06191	0.03294
	98	0.00562	0.01081	0.02515	0.06804	0.06334	0.03267
	99	0.00586	0.01001	0.02459	0.06813	0.06296	0.03276
	100	0.00595	0.01058	0.02477	0.0684	0.06402	0.03303
	101	0.00578	0.01093	0.02468	0.06831	0.06478	0.03312
	102	0.00595	0.01162	0.02543	0.0684	0.06449	0.03365
	103	0.00586	0.01127	0.02561	0.06894	0.06526	0.03392
	104	0.00553	0.01081	0.02496	0.06858	0.06555	0.03356
	105	0.00636	0.01127	0.02496	0.06903	0.06622	0.03383
	106	0.00578	0.01116	0.02552	0.06876	0.06718	0.03401
	107	0.00553	0.01231	0.02543	0.06939	0.06679	0.03374
	108	0.00562	0.01185	0.0259	0.06948	0.06737	0.03419
	109	0.0062	0.01162	0.0258	0.06975	0.06804	0.03499
	110	0.00586	0.01173	0.02618	0.06966	0.06823	0.03472
	111	0.00586	0.01196	0.0259	0.06939	0.06862	0.03517
	112	0.00603	0.01162	0.0259	0.06975	0.0689	0.0349
	113	0.00553	0.01185	0.0258	0.07003	0.06938	0.03508
	114	0.00586	0.01242	0.02618	0.0703	0.07005	0.03588
	115	0.00578	0.01219	0.02627	0.06966	0.06986	0.03606
	116	0.00595	0.01265	0.02627	0.07012	0.06977	0.03606
	117	0.0057	0.013	0.02608	0.07102	0.07053	0.03544
	118	0.00562	0.01242	0.02683	0.07066	0.0712	0.03606
	119	0.00603	0.01277	0.02599	0.07075	0.07168	0.03624
	120	0.00553	0.01334	0.02664	0.07102	0.07226	0.03731
	121	0.00586	0.01311	0.02655	0.0712	0.07187	0.03687
	122	0.0057	0.01334	0.02636	0.07138	0.07302	0.03687
	123	0.00578	0.01369	0.02655	0.07165	0.0736	0.03713
	124	0.0057	0.01369	0.02646	0.07156	0.0736	0.03758
	125	0.00562	0.0138	0.02711	0.07138	0.07379	0.03749
	126	0.0057	0.0138	0.0272	0.0721	0.07494	0.03803
	127	0.00537	0.01334	0.02674	0.07156	0.07513	0.03767
	128	0.00562	0.01403	0.02739	0.07237	0.07523	0.03749
	129	0.00578	0.0138	0.0273	0.07219	0.0758	0.03829
	130	0.0057	0.01449	0.02776	0.07255	0.07619	0.03785
	131	0.00578	0.01426	0.02767	0.07264	0.07647	0.03847
	132	0.00603	0.01472	0.0273	0.07255	0.07667	0.03865
	133	0.00553	0.01472	0.02702	0.07264	0.07667	0.03874
	134	0.00553	0.01484	0.02758	0.07282	0.0782	0.03945
	135	0.00578	0.01507	0.02767	0.07318	0.07791	0.0391
	136	0.00636	0.01484	0.02767	0.07309	0.07906	0.03901
	137	0.00537	0.01472	0.02786	0.073	0.07877	0.03945
	138	0.00578	0.01553	0.02739	0.07354	0.07944	0.03972
	139	0.0057	0.01576	0.02823	0.07381	0.08011	0.03972
	140	0.00562	0.01622	0.02842	0.07363	0.07992	0.03972
	141	0.00553	0.01507	0.02823	0.07354	0.08021	0.0399
	142	0.00553	0.01599	0.02795	0.07363	0.08117	0.04008
	143	0.00545	0.01645	0.02814	0.0739	0.08174	0.04079
	144	0.00578	0.01622	0.02833	0.07408	0.08107	0.0407
	145	0.00553	0.01691	0.02823	0.07453	0.08194	0.04088
	146	0.00586	0.01553	0.02851	0.07417	0.08222	0.04097
	147	0.00562	0.01703	0.0287	0.07444	0.08251	0.0407
	148	0.0057	0.01622	0.02861	0.07444	0.08309	0.04115
	149	0.0057	0.01645	0.02879	0.07543	0.08356	0.04133
	150	0.00529	0.0168	0.02842	0.07552	0.08443	0.04142
	151	0.00553	0.01703	0.02851	0.07525	0.08376	0.04142
	152	0.0057	0.01691	0.02898	0.07534	0.08491	0.04213
	153	0.00537	0.01657	0.02889	0.07579	0.08548	0.04222
	154	0.00586	0.0176	0.02889	0.07579	0.08519	0.04222
	155	0.00537	0.01737	0.02907	0.07561	0.08596	0.04213
	156	0.00529	0.01726	0.02842	0.07588	0.08606	0.04276
	157	0.00578	0.01795	0.02954	0.07552	0.08673	0.04258
	158	0.00545	0.01714	0.02907	0.07651	0.08692	0.04249
	159	0.00578	0.01772	0.02945	0.07651	0.0874	0.04249
	160	0.00595	0.01921	0.02991	0.07705	0.0873	0.04285
	161	0.00537	0.01818	0.02945	0.07687	0.08721	0.04329
	162	0.00545	0.01806	0.02907	0.07705	0.08855	0.04365
	163	0.00553	0.01841	0.02935	0.07705	0.08816	0.0441
	164	0.00545	0.01852	0.02982	0.07733	0.08864	0.0441
	165	0.00578	0.01864	0.02973	0.07696	0.0897	0.04392
	166	0.00562	0.01921	0.02963	0.07778	0.08931	0.04356
	167	0.00553	0.01829	0.03001	0.07796	0.09037	0.04427
	168	0.00595	0.01944	0.03001	0.07778	0.09075	0.0449
	169	0.00562	0.01944	0.0302	0.07787	0.09066	0.04463
	170	0.00529	0.01898	0.0302	0.07796	0.09142	0.04517
	171	0.00545	0.01898	0.03029	0.0785	0.09161	0.0449
	172	0.00553	0.01898	0.03057	0.07823	0.09142	0.0449
	173	0.00545	0.01898	0.03141	0.07687	0.09171	0.04552
	174	0.0057	0.0176	0.03066	0.07922	0.09238	0.04552
	175	0.00578	0.01967	0.03094	0.07931	0.09276	0.04517
	176	0.00578	0.01933	0.03066	0.07895	0.09315	0.04543
	177	0.00545	0.01956	0.03085	0.07922	0.09372	0.0457
	178	0.00537	0.01967	0.0315	0.0794	0.09401	0.04606
	179	0.00529	0.02025	0.03085	0.07949	0.09449	0.04659
	180	0.00553	0.01979	0.03085	0.07958	0.09391	0.04642
	181	0.00529	0.01944	0.03104	0.07949	0.09535	0.04677
	182	0.0052	0.02071	0.03122	0.07985	0.09516	0.04695
	183	0.00545	0.02002	0.03132	0.08003	0.09564	0.04668
	184	0.00562	0.02025	0.0316	0.08048	0.09612	0.04668
	185	0.00553	0.02151	0.03122	0.08039	0.09574	0.04713
	186	0.00545	0.02071	0.03113	0.08066	0.09708	0.04731
	187	0.0052	0.02163	0.0315	0.08048	0.09708	0.04731
	188	0.0052	0.0214	0.03188	0.08075	0.09746	0.04758
	189	0.00529	0.02197	0.0316	0.08048	0.09736	0.04784
	190	0.00537	0.02163	0.03141	0.08129	0.09851	0.04829
	191	0.00537	0.02105	0.03188	0.08147	0.09832	0.04776
	192	0.0057	0.02197	0.03207	0.08129	0.0988	0.04793
	193	0.00529	0.02197	0.03141	0.08129	0.09938	0.04865
	194	0.00553	0.02128	0.03188	0.08174	0.09966	0.04847
	195	0.00512	0.02036	0.03207	0.08183	0.09986	0.04838
	196	0.00553	0.02071	0.03197	0.08192	0.09995	0.0482
	197	0.0057	0.0222	0.03272	0.08201	0.10072	0.04847
	198	0.0052	0.02289	0.03253	0.08192	0.10072	0.049
	199	0.0057	0.02312	0.03235	0.08201	0.1011	0.04856
	200	0.00496	0.02289	0.03319	0.08246	0.10177	0.04927
	201	0.00545	0.0222	0.03263	0.08255	0.10216	0.04936
	202	0.00529	0.02255	0.03281	0.08264	0.10206	0.04972
	203	0.00504	0.02324	0.03272	0.08291	0.10225	0.04954
	204	0.00562	0.02439	0.03281	0.083	0.10321	0.04981
	205	0.00553	0.02278	0.03328	0.08291	0.10311	0.05017
	206	0.00529	0.02278	0.03365	0.08327	0.10369	0.05025
	207	0.00529	0.02335	0.03347	0.08336	0.10379	0.05034
	208	0.00471	0.02324	0.03375	0.08345	0.10331	0.05052
	209	0.00537	0.02358	0.03328	0.0839	0.10426	0.05043
	210	0.0052	0.0237	0.03375	0.08381	0.10465	0.05079
	211	0.00512	0.02301	0.03328	0.08417	0.10484	0.05061
	212	0.00529	0.02404	0.03356	0.08417	0.10474	0.05088
	213	0.0052	0.02312	0.03375	0.08453	0.10589	0.05124
	214	0.00537	0.02473	0.03403	0.08426	0.10609	0.05124
	215	0.0052	0.02462	0.03375	0.08463	0.1057	0.05097
	216	0.00529	0.02462	0.03412	0.08499	0.10628	0.05115
	217	0.00545	0.02404	0.03393	0.08562	0.10733	0.05133
	218	0.00545	0.02439	0.03431	0.08508	0.10695	0.0515
	219	0.00504	0.02404	0.03412	0.08499	0.10752	0.05159
	220	0.00537	0.0245	0.03459	0.08535	0.10752	0.05204
	221	0.00545	0.02473	0.03412	0.0858	0.1081	0.05213
	222	0.00504	0.0245	0.03365	0.08598	0.10858	0.0524
	223	0.00529	0.02531	0.03459	0.08607	0.10867	0.05258
	224	0.00545	0.02508	0.03468	0.08598	0.10925	0.05302
	225	0.00479	0.02542	0.03422	0.08661	0.10896	0.05249
	226	0.00537	0.02519	0.0345	0.08616	0.10973	0.05266
	227	0.00553	0.02554	0.03487	0.08634	0.10992	0.05258
	228	0.00504	0.02427	0.0345	0.08661	0.10982	0.0532
	229	0.00537	0.02588	0.03468	0.0867	0.10973	0.05338
	230	0.00529	0.0245	0.03534	0.08616	0.11107	0.05338
	231	0.00512	0.02542	0.03496	0.08697	0.11049	0.05356
	232	0.00504	0.02611	0.03506	0.08706	0.11155	0.05374
	233	0.00529	0.02634	0.03478	0.08733	0.11155	0.05338
	234	0.00496	0.02588	0.03496	0.08742	0.11203	0.05436
	235	0.00529	0.02669	0.03534	0.08751	0.11231	0.05382
	236	0.00529	0.02703	0.03506	0.08769	0.1126	0.05391
	237	0.00537	0.0268	0.03552	0.08787	0.11308	0.05409
	238	0.00512	0.02657	0.03571	0.08796	0.11327	0.05463
	239	0.00537	0.02611	0.03524	0.08832	0.11414	0.05436
	240	0.0052	0.02669	0.03524	0.0885	0.11356	0.05445
	241	0.00496	0.02669	0.03608	0.08886	0.11404	0.05481
	242	0.00463	0.02726	0.0359	0.08877	0.11461	0.05472
	243	0.00504	0.02784	0.03608	0.08886	0.11481	0.05454
	244	0.00529	0.02749	0.03627	0.08931	0.11509	0.05525
	245	0.00529	0.02749	0.03627	0.08931	0.11586	0.05525
	246	0.00479	0.02749	0.03618	0.08931	0.11596	0.05543
	247	0.0052	0.02749	0.03562	0.08949	0.11615	0.0557
	248	0.00471	0.02818	0.0359	0.08985	0.11605	0.05561
	249	0.00496	0.02864	0.0359	0.08976	0.11672	0.05561
	250	0.00504	0.02853	0.03618	0.08931	0.1172	0.05552
	251	0.00537	0.02807	0.03646	0.08976	0.11711	0.05659
	252	0.00504	0.0291	0.03683	0.09021	0.11816	0.05597
	253	0.00504	0.02519	0.03646	0.0903	0.11806	0.05641
	254	0.00471	0.02876	0.03665	0.09057	0.11787	0.05632
	255	0.00512	0.02807	0.03702	0.0903	0.11826	0.05632
	256	0.00504	0.02922	0.03711	0.09084	0.11854	0.05641
	257	0.00529	0.0291	0.03711	0.09066	0.11912	0.05677
	258	0.00512	0.0291	0.03786	0.09111	0.12008	0.05713
	259	0.00537	0.0291	0.03711	0.09138	0.11989	0.05686
	260	0.00496	0.0291	0.03749	0.09147	0.12017	0.05659
	261	0.0052	0.02991	0.03786	0.09211	0.12056	0.05722
	262	0.00487	0.02887	0.0373	0.0912	0.12113	0.05713
	263	0.00496	0.02956	0.03758	0.09147	0.12094	0.05757
	264	0.00479	0.02933	0.03795	0.09183	0.12171	0.05695
	265	0.00504	0.02887	0.03767	0.09202	0.12161	0.05766
	266	0.00487	0.03048	0.03758	0.09202	0.12171	0.05748
	267	0.0052	0.02979	0.03833	0.09238	0.12247	0.05748
	268	0.00512	0.03025	0.03824	0.0922	0.12276	0.05775
	269	0.00496	0.03071	0.03824	0.09256	0.12238	0.05748
	270	0.00446	0.03094	0.03795	0.09292	0.12295	0.05784
	271	0.00487	0.03002	0.03824	0.09337	0.12343	0.05811
	272	0.0052	0.0306	0.03814	0.09283	0.12314	0.05811
	273	0.0052	0.03083	0.03852	0.09265	0.12401	0.05838
	274	0.00487	0.03106	0.03805	0.0931	0.1241	0.05847
	275	0.00496	0.0306	0.0387	0.09355	0.12506	0.05856
	276	0.00463	0.03152	0.03908	0.09328	0.12506	0.05838
	277	0.00504	0.03083	0.03889	0.09373	0.12516	0.05909
	278	0.00496	0.0306	0.03908	0.09373	0.12563	0.05891
	279	0.00496	0.03106	0.03889	0.09391	0.1264	0.05909
	280	0.00496	0.03186	0.03908	0.09445	0.12592	0.05954
	281	0.00504	0.03083	0.03908	0.09427	0.1264	0.06007
	282	0.00512	0.03117	0.03917	0.09427	0.12631	0.05981
	283	0.00504	0.03209	0.03964	0.09436	0.12765	0.05963
	284	0.00471	0.03175	0.03908	0.09445	0.12784	0.05936
	285	0.00487	0.03106	0.03945	0.09463	0.12707	0.05981
	286	0.00512	0.03232	0.03992	0.09463	0.12813	0.05963
	287	0.00471	0.03244	0.04001	0.09508	0.12813	0.06025
	288	0.00512	0.03186	0.03973	0.09571	0.12832	0.06016
	289	0.00504	0.03071	0.03973	0.09553	0.1287	0.05981
	290	0.0052	0.0283	0.03954	0.09544	0.12889	0.0607
	291	0.00537	0.03278	0.0401	0.09625	0.12937	0.06052
	292	0.00529	0.03325	0.04029	0.09553	0.12947	0.0607
	293	0.00504	0.03325	0.04001	0.09625	0.12966	0.06097
	294	0.00496	0.03302	0.0402	0.0967	0.131	0.06106
	295	0.00529	0.03313	0.04076	0.09679	0.13062	0.06132
	296	0.00504	0.03278	0.0402	0.0967	0.13138	0.06141
	297	0.00504	0.01438	0.06506	0.62419	0.13158	0.0615
	298	0.00487	0.75152	0.67	0.93872	0.1241	0.0756
	299	0.78606	0.95744	0.93363	0.97657	0.51605	0.60278
	300	0.89592	0.98044	0.98878	0.98378	0.81313	0.92681
	301	0.94796	0.9862	0.99346	0.99099	0.95783	0.97144
	302	0.97439	0.98505	0.98972	0.99279	0.97413	0.98929
	303	0.99504	0.99425	0.99439	0.99549	0.98275	0.99018
	304	0.99752	0.9931	0.99533	0.9973	0.99521	0.99286
	305	0.99752	0.99425	0.9972	0.9982	0.99808	0.99018
	306	0.99587	0.9954	0.99626	0.9973	0.99617	0.99286
	307	0.9967	0.99655	0.99626	0.9991	0.99617	0.99554
	308	0.99835	0.99655	0.9972	0.9973	0.99617	0.99732
	309	1.00083	0.99655	0.99813	0.9991	0.99808	0.99821
	310	0.99835	0.9954	0.99813	0.9991	1	0.99821
	311	0.99917	0.9977	0.99907	1	0.99808	0.99821
	312	0.99752	0.9977	0.99907	0.9982	1	0.99554
	313	0.99752	0.9977	1	0.9991	1	0.99821
	314	1.00083	0.9977	1	0.9991	1	0.99821
	315	0.99835	0.99655	0.99907	1	0.99808	1
	316	0.99835	0.99885	0.99907	1	0.99808	0.99911
	317	0.99917	0.99885	0.99907	1	1	0.99821
	318	0.99917	0.99885	0.99813	1.0009	0.99904	1
	319	0.99835	0.99885	0.99907	1	1	0.99911
	320	0.99917	0.9977	0.99907	1	1	0.99821
	321	1	0.9977	1	1	1	1
	322	1	0.99885	1	0.9991	1.00096	0.99911
	323	0.99917	0.99885	1.00093	1.0009	0.99904	0.99911
	324	0.99917	1	1	0.9991	0.99904	0.99911
	325	1	0.99885	0.99907	1.0009	1	0.99911

## Sheet: Fig. 3
Figure 3a	Ch-C1				Figure 3b	Ch-C4
	Voltage (mv)	Current (pA)	SD (pA)			Voltage (mv)	Current (pA)	SD (pA)
	100	59.7	3.7			100	18.5	3.3
	60	29.9	3.7			80	13.3	0.2
	40	22.3	2			60	9.4	0.3
	20	10.3	2			20	3.4	0.4
	0	0	0			0	0	0
	-20	-9	1.1			-20	-3.1	0.5
	-60	-28.4	6.8			-40	-6.5	1.1
	-100	-50.8	10.9			-60	-10.4	2.2
						-80	-14.6	1.6
						-100	-17.9	3.3

## Sheet: Fig. 5
Ch-C1
	Caspase 9
Conc.(mM)	Normalized band density
Control	1	1.00278
1	0.876852	0.959689
4	0.776999	0.863337
16	0.810658	0.846264
Ch-C1
	PARP
Conc.(mM)	Normalized band density
Control	1	1.10792
1	0.506357	0.561004
4	0.533255	0.590805
16	0.425759	0.471707
Ch-C1
	Bcl-2
Conc.(mM)	Normalized band density
Control	1	1.04
1	0.835734	0.825491
4	0.763619	0.760085
16	0.759046	0.753313

## Sheet: Supplementary Fig. 1
blank		0 mol %	25 mol %	50 mol %	75 mol %	100 mol %
	Time (s)	Normalized intensity
	0	7.2564e-08	1.61728e-07	2.63063e-07	-7.09189e-08	4.61034e-07
	1.7	0.000919711	2.7624e-05	-0.000206837	-9.33852e-05	-0.000634457
	3.4	0.00206	0.00112	4.19007e-05	-0.0001867	-0.000557871
	5.1	0.00302	0.0014	-0.000165055	0.000346461	-0.0013
	6.8	0.00382	0.00253	0.000207726	-7.09189e-08	-0.00122
	8.5	0.00515	0.00294	0.000207726	0.000720078	-0.000557871
	10.2	0.0055	0.00318	0.000664143	0.000626674	-0.00107
	11.9	0.00685	0.00315	0.000581158	0.000626674	-0.00145
	13.6	0.00818	0.0035	0.000124813	0.000974145	-0.000940801
	15.3	0.00919	0.00402	0.00129	0.000626674	-0.00145
	17	0.0102	0.00487	0.000581158	0.00116	-0.00109
	18.7	0.01182	0.00577	0.000664143	0.00125	-0.00175
	20.4	0.01242	0.00628	0.0012	0.00135	-0.00191
	22.1	0.01305	0.00695	0.00191	0.0017	-0.00109
	23.8	0.01442	0.00716	0.0017	0.0016	-0.00109
	25.5	0.01506	0.0075	0.00145	0.00188	-0.00183
	27.2	0.01593	0.00787	0.00191	0.00207	-0.00155
	28.9	0.0167	0.00865	0.002	0.00154	-0.00148
	30.6	0.01806	0.00933	0.00254	0.00226	-0.0012
	32.3	0.01864	0.00941	0.0027	0.00216	-0.00186
	34	0.01934	0.0097	0.00316	0.00198	-0.00237
	35.7	0.02038	0.01014	0.00316	0.0028	-0.00194
	37.4	0.02117	0.0107	0.00316	0.00282	-0.00115
	39.1	0.02266	0.01119	0.00354	0.00298	-0.00201
	40.8	0.0229	0.01187	0.00371	0.0027	-0.00181
	42.5	0.02416	0.01227	0.00379	0.00261	-0.00189
	44.2	0.02494	0.01295	0.00459	0.0028	-0.00189
	45.9	0.02599	0.01312	0.00459	0.00317	-0.00204
	47.6	0.02629	0.01281	0.00459	0.00326	-0.00197
	49.3	0.02736	0.01369	0.00497	0.00361	-0.0022
	51	0.0283	0.0142	0.00497	0.00289	-0.00212
	52.7	0.02888	0.0145	0.00522	0.00298	-0.00197
	54.4	0.03025	0.01514	0.0056	0.00415	-0.00197
	56.1	0.03112	0.01554	0.00615	0.00371	-0.00176
	57.8	0.03203	0.01621	0.00598	0.00371	-0.00192
	59.5	0.03321	0.01642	0.00598	0.00371	-0.0025
	61.2	0.03398	0.0167	0.0067	0.00425	-0.00258
	62.9	0.03486	0.01749	0.00686	0.00415	-0.00243
	64.6	0.0357	0.01761	0.00678	0.00415	-0.00192
	66.3	0.0362	0.01789	0.00686	0.00406	-0.00235
	68	0.03732	0.01844	0.00767	0.00425	-0.00235
	69.7	0.03779	0.01846	0.00775	0.00434	-0.00215
	71.4	0.03886	0.01935	0.00767	0.00488	-0.00215
	73.1	0.03928	0.01925	0.00822	0.00498	-0.00207
	74.8	0.04017	0.02014	0.00813	0.0058	-0.00207
	76.5	0.04074	0.02056	0.00843	0.00498	-0.00243
	78.2	0.04241	0.02101	0.00843	0.00498	-0.0023
	79.9	0.04286	0.02185	0.00852	0.00507	-0.00202
	81.6	0.04339	0.02253	0.00963	0.00571	-0.00187
	83.3	0.04486	0.02231	0.00971	0.0058	-0.00179
	85	0.04523	0.02288	0.00979	0.00526	-0.00202
	86.7	0.04638	0.02267	0.00963	0.00554	-0.00218
	88.4	0.04701	0.0236	0.01018	0.00599	-0.00233
	90.1	0.04827	0.02428	0.01018	0.00608	-0.00174
	91.8	0.04857	0.02464	0.01035	0.00599	-0.00218
	93.5	0.04955	0.02518	0.01082	0.0058	-0.0019
	95.2	0.05043	0.02538	0.01091	0.0058	-0.00213
	96.9	0.05131	0.02552	0.01163	0.00644	-0.00205
	98.6	0.05163	0.02578	0.01155	0.00672	-0.00264
	100.3	0.05348	0.0263	0.01194	0.00672	-0.00271
	102	0.05375	0.02668	0.01202	0.00698	-0.00264
	103.7	0.05456	0.02736	0.01258	0.00653	-0.00241
	105.4	0.05613	0.02764	0.01236	0.00663	-0.00256
	107.1	0.05658	0.02826	0.01292	0.00708	-0.00197
	108.8	0.05727	0.02844	0.01283	0.00745	-0.00205
	110.5	0.05819	0.02891	0.01292	0.00728	-0.00271
	112.2	0.05869	0.02893	0.01309	0.00736	-0.00193
	113.9	0.05958	0.02947	0.01356	0.00717	-0.00244
	115.6	0.06011	0.02998	0.01365	0.007	-0.00197
	117.3	0.06065	0.03032	0.0143	0.00764	-0.00233
	119	0.06151	0.0303	0.0143	0.00819	-0.00185
	120.7	0.06293	0.03102	0.01494	0.00764	-0.00177
	122.4	0.06351	0.03151	0.01494	0.00745	-0.00221
	124.1	0.0643	0.03138	0.01534	0.00717	-0.00244
	125.8	0.06548	0.03197	0.01503	0.00726	-0.00185
	127.5	0.06556	0.03243	0.01585	0.00755	-0.00221
	129.2	0.06671	0.03276	0.01602	0.0079	-0.00185
	130.9	0.06788	0.03292	0.0161	0.00864	-0.00185
	132.6	0.06847	0.03331	0.01684	0.00838	-0.00221
	134.3	0.06985	0.03381	0.01709	0.00828	-0.0017
	136	0.0702	0.03432	0.01701	0.00819	-0.00185
	137.7	0.07062	0.0347	0.01757	0.00845	-0.00185
	139.4	0.07145	0.03524	0.01749	0.00873	-0.00177
	141.1	0.07234	0.03605	0.01831	0.00921	-0.00177
	142.8	0.07309	0.03619	0.0184	0.00911	-0.00157
	144.5	0.07422	0.0365	0.01823	0.00892	-0.00193
	146.2	0.0755	0.0365	0.01905	0.00902	-0.00185
	147.9	0.07556	0.03676	0.01865	0.00911	-0.00177
	149.6	0.07655	0.03664	0.01931	0.00966	-0.00177
	151.3	0.07738	0.0379	0.01939	0.00985	-0.00165
	153	0.07818	0.03804	0.01939	0.00911	-0.00223
	154.7	0.07865	0.03864	0.01996	0.00966	-0.00173
	156.4	0.0792	0.03901	0.02022	0.00975	-0.002
	158.1	0.08048	0.03911	0.0203	0.00985	-0.00165
	159.8	0.08112	0.03902	0.02047	0.00994	-0.0018
	161.5	0.08213	0.03982	0.0213	0.00921	-0.00165
	163.2	0.08288	0.04039	0.02139	0.00966	-0.00165
	164.9	0.08384	0.0406	0.02096	0.01059	-0.00173
	166.6	0.08463	0.04085	0.02121	0.01078	-0.00149
	168.3	0.08527	0.04217	0.02213	0.01087	-0.00121
	170	0.08529	0.04177	0.02239	0.01068	-0.00137
	171.7	0.08633	0.04215	0.02239	0.0104	-0.00129
	173.4	0.08801	0.04205	0.02239	0.01004	-0.00165
	175.1	0.0879	0.04301	0.02296	0.01087	-0.00114
	176.8	0.0884	0.04302	0.02305	0.01133	-0.00121
	178.5	0.08953	0.04354	0.02362	0.01152	-0.000857481
	180.2	0.09013	0.04358	0.02388	0.01142	-0.00137
	181.9	0.0916	0.04432	0.02379	0.01097	-0.00137
	183.6	0.09211	0.04467	0.02446	0.01152	-0.00109
	185.3	0.09259	0.04474	0.02422	0.01078	-0.00168
	187	0.09377	0.04543	0.02563	0.01179	-0.00145
	188.7	0.09475	0.04517	0.02465	0.0116	-0.000934571
	190.4	0.09514	0.04581	0.02523	0.01179	-0.0016
	192.1	0.09539	0.0465	0.02531	0.01152	-0.0016
	193.8	0.09611	0.04664	0.0258	0.01217	-0.00152
	195.5	0.09722	0.04724	0.02664	0.01207	-0.00175
	197.2	0.09783	0.04738	0.0258	0.01152	-0.00124
	198.9	0.0991	0.04811	0.02638	0.01262	-0.0016
	200.6	0.09936	0.04802	0.02673	0.01217	-0.00168
	202.3	0.10081	0.04801	0.0269	0.01291	-0.00124
	204	0.1012	0.04888	0.02782	0.01264	-0.00124
	205.7	0.10167	0.04928	0.02791	0.0131	-0.00191
	207.4	0.1027	0.04945	0.02782	0.01217	-0.00109
	209.1	0.10322	0.05066	0.02808	0.01245	-0.00132
	210.8	0.10382	0.05093	0.02925	0.013	-0.00147
	212.5	0.10468	0.04983	0.02817	0.01291	-0.00206
	214.2	0.10481	0.05031	0.02858	0.01384	-0.00171
	215.9	0.10653	0.05098	0.02883	0.01375	-0.00198
	217.6	0.10701	0.05141	0.02901	0.0131	-0.00147
	219.3	0.10735	0.05261	0.02959	0.01329	-0.0014
	221	0.10822	0.05265	0.02926	0.01329	-0.00132
	222.7	0.10938	0.05265	0.03002	0.01375	-0.00155
	224.4	0.10995	0.05332	0.03061	0.01357	-0.00155
	226.1	0.11138	0.0535	0.03043	0.01432	-0.00117
	227.8	0.11155	0.0539	0.03128	0.01468	-0.00117
	229.5	0.11255	0.05373	0.03145	0.01394	-0.00147
	231.2	0.11338	0.05414	0.03128	0.01394	-0.00135
	232.9	0.11377	0.05458	0.03162	0.0144	-0.00186
	234.6	0.11459	0.05547	0.0318	0.01384	-0.00178
	236.3	0.11468	0.05592	0.0323	0.0144	-0.00163
	238	0.11546	0.05557	0.0323	0.0144	-0.00112
	239.7	0.11629	0.05616	0.03306	0.01459	-0.00186
	241.4	0.11716	0.05625	0.0329	0.01449	-0.00171
	243.1	0.11777	0.05707	0.03325	0.01468	-0.00147
	244.8	0.11812	0.05753	0.03375	0.01524	-0.00104
	246.5	0.11892	0.0571	0.03358	0.01459	-0.00104
	248.2	0.1201	0.05726	0.03366	0.01524	-0.00171
	249.9	0.12093	0.05803	0.0341	0.01524	-0.00127
	251.6	0.12123	0.05854	0.0346	0.01524	-0.00112
	253.3	0.12234	0.0588	0.03528	0.01534	-0.00119
	255	0.12314	0.0593	0.03512	0.01524	-0.00135
	256.7	0.12357	0.05907	0.03589	0.01488	-0.00112
	258.4	0.1233	0.05917	0.03589	0.01534	-0.00127
	260.1	0.12431	0.0599	0.0358	0.01553	-0.000990913
	261.8	0.12569	0.06037	0.03597	0.01572	-0.000913696
	263.5	0.12595	0.0604	0.03597	0.01609	-0.00083648
	265.2	0.12665	0.06081	0.03614	0.01599	-0.000990913
	266.9	0.1274	0.06111	0.03614	0.01572	-0.00107
	268.6	0.12826	0.06164	0.037	0.01666	-0.00115
	270.3	0.12865	0.06245	0.03726	0.01656	-0.000990913
	272	0.12936	0.06275	0.03759	0.01637	-0.000478194
	273.7	0.12988	0.06309	0.03751	0.01722	-0.000632754
	275.4	0.1305	0.06274	0.03726	0.01722	-0.000632754
	277.1	0.13158	0.0638	0.03854	0.01778	-0.000990913
	278.8	0.1317	0.06383	0.03854	0.01647	-0.000759264
	280.5	0.13246	0.06416	0.03862	0.01712	-0.000246354
	282.2	0.13309	0.0642	0.03888	0.01693	-0.000478194
	283.9	0.13415	0.06454	0.03888	0.01703	-0.000478194
	285.6	0.13482	0.06511	0.03966	0.01712	-0.000478194
	287.3	0.13527	0.06522	0.03974	0.01769	-0.000913696
	289	0.13584	0.06582	0.03983	0.01722	-0.000632754
	290.7	0.13688	0.06616	0.04043	0.01712	-0.000632754
	292.4	0.13713	0.06608	0.04043	0.01844	-0.000913696
	294.1	0.13787	0.06609	0.04078	0.01807	-0.000119317
	295.8	0.19406	0.11432	0.04086	0.15909	-0.000787314
	297.5	0.63312	0.64507	0.16744	0.65783	0.30019
	299.2	0.94087	0.95425	0.71941	0.96767	0.92591
	300.9	0.99113	0.99118	0.96613	0.99258	0.99291
	302.6	0.99542	0.99685	0.99397	0.99614	0.99601
	304.3	1.00058	0.99952	0.99039	0.9986	1.00011
	306	1.00339	0.99614	0.99334	0.99849	0.99922
	307.7	0.99549	0.99809	0.99798	1.00013	0.9994
	309.4	0.99752	0.99881	0.99922	1.00018	0.99487
	311.1	0.99932	0.99857	0.99828	0.99843	0.99998
	312.8	0.99776	0.99928	0.99768	0.99914	0.99851
	314.5	0.99302	0.99857	0.99912	0.99941	0.99815
	316.2	0.99778	0.99905	0.99793	0.9981	0.99961
	317.9	0.99898	0.99809	0.99729	0.99707	0.99666
	319.6	1.00079	0.99786	0.99832	0.99908	0.99703
	321.3	0.99962	1.00143	0.99857	0.9993	0.99778
	323	0.99787	1	0.99916	0.99843	0.99982
	324.7	0.99839	0.99923	1	1	1
	326.4	1	0.99781	0.99921	0.99913	0.99943
	--
	--
	--

## Sheet: Supplementary Fig. 2
Ch-P1		0 mol %	25 mol %	50 mol %	75 mol %	100 mol %		Ch-P3		0 mol %	25 mol %	50 mol %	75 mol %	100 mol %
	Time (s)	Normalized intensity							Time (s)	Normalized intensity
	0	-5.03774e-08	-4.50158e-08	5.31507e-08	4.26254e-07	3.23819e-07			0	-2.26304e-07	-3.50721e-07	4.10552e-07	-3.9933e-07	-1.70628e-07
	1.7	0.00373	0.00404	0.00453	0.00216	0.00336			1.7	0.00779	0.01517	0.01393	0.0033	0.0021
	3.4	0.00598	0.00545	0.00825	0.000561507	0.00353			3.4	0.01294	0.02558	0.0228	0.0048	0.00339
	5.1	0.00648	0.00866	0.01075	0.00156	0.00332			5.1	0.01753	0.0313	0.0314	0.00573	0.00427
	6.8	0.00795	0.01173	0.01533	0.00356	0.00306			6.8	0.02234	0.03787	0.03948	0.00818	0.00507
	8.5	0.01017	0.01465	0.01756	0.00306	0.00298			8.5	0.02505	0.04246	0.0472	0.00976	0.00555
	10.2	0.01141	0.0179	0.02025	0.00396	0.00239			10.2	0.02925	0.04764	0.05505	0.01134	0.00662
	11.9	0.01331	0.02124	0.02281	0.00521	0.00375			11.9	0.03209	0.0528	0.0626	0.01293	0.00742
	13.6	0.01475	0.02462	0.02573	0.00496	0.00485			13.6	0.03537	0.05516	0.07005	0.0061	0.0079
	15.3	0.01604	0.02767	0.02809	0.00556	0.00447			15.3	0.03789	0.05863	0.07593	0.01103	0.00881
	17	0.01748	0.03048	0.031	0.00701	0.00519			17	0.0412	0.06207	0.08205	0.01193	0.00913
	18.7	0.01955	0.03215	0.03262	0.00752	0.00473			18.7	0.04404	0.06471	0.08892	0.01711	0.00913
	20.4	0.02071	0.03469	0.03551	0.00706	0.00409			20.4	0.04646	0.06595	0.09355	0.01751	0.00945
	22.1	0.02216	0.03737	0.03683	0.00736	0.00609			22.1	0.04907	0.07063	0.09984	0.01951	0.01012
	23.8	0.02386	0.03964	0.0388	0.00786	0.00515			23.8	0.0514	0.0734	0.10425	0.01874	0.01029
	25.5	0.02584	0.04282	0.04063	0.00791	0.00562			25.5	0.05354	0.0764	0.11041	0.02131	0.01088
	27.2	0.02749	0.04394	0.04343	0.00896	0.00524			27.2	0.05595	0.07936	0.11554	0.02222	0.01029
	28.9	0.02901	0.04652	0.04473	0.00916	0.00588			28.9	0.0577	0.08075	0.12062	0.02452	0.01104
	30.6	0.03052	0.04784	0.04618	0.00936	0.00571			30.6	0.05977	0.08313	0.12444	0.02593	0.0112
	32.3	0.03159	0.04987	0.0481	0.01042	0.00738			32.3	0.06214	0.0845	0.12992	0.02613	0.01136
	34	0.03345	0.05198	0.05055	0.01046	0.00571			34	0.06416	0.08751	0.13483	0.02744	0.01227
	35.7	0.03502	0.05401	0.05232	0.01122	0.00652			35.7	0.06584	0.09029	0.1409	0.02794	0.01152
	37.4	0.03625	0.05568	0.05416	0.01026	0.00613			37.4	0.06732	0.09123	0.14575	0.02695	0.01195
	39.1	0.03758	0.05714	0.0564	0.01102	0.00613			39.1	0.06932	0.09344	0.14877	0.02836	0.01263
	40.8	0.03891	0.05867	0.05783	0.01132	0.00712			40.8	0.07183	0.09566	0.15333	0.03017	0.01263
	42.5	0.04063	0.05967	0.05938	0.01248	0.0072			42.5	0.07321	0.09647	0.15695	0.03209	0.01271
	44.2	0.04137	0.06179	0.06147	0.01268	0.00712			44.2	0.07457	0.09856	0.16118	0.0327	0.0133
	45.9	0.0438	0.06331	0.06275	0.01258	0.00776			45.9	0.07602	0.1005	0.16643	0.03331	0.01346
	47.6	0.04469	0.06436	0.06447	0.01288	0.00793			47.6	0.07802	0.10311	0.16977	0.03452	0.01311
	49.3	0.04678	0.06625	0.06606	0.01328	0.00793			49.3	0.08009	0.10512	0.1738	0.03503	0.01346
	51	0.04737	0.06645	0.06735	0.01358	0.00866			51	0.08125	0.10622	0.17711	0.03564	0.01338
	52.7	0.04861	0.06761	0.06903	0.01348	0.00802			52.7	0.08255	0.1083	0.18099	0.03666	0.01379
	54.4	0.04925	0.06947	0.06997	0.01394	0.00776			54.4	0.08406	0.10999	0.18537	0.03758	0.01403
	56.1	0.05065	0.07021	0.07268	0.01424	0.00785			56.1	0.08624	0.11152	0.18741	0.03829	0.01387
	57.8	0.05215	0.07149	0.0728	0.01501	0.00785			57.8	0.08812	0.11327	0.19259	0.03911	0.01454
	59.5	0.05331	0.07267	0.07425	0.01464	0.00793			59.5	0.08945	0.115	0.19576	0.03727	0.01446
	61.2	0.0541	0.07396	0.07658	0.01541	0.00866			61.2	0.09137	0.11706	0.19843	0.04146	0.01482
	62.9	0.05545	0.07542	0.07783	0.01531	0.00802			62.9	0.09255	0.11797	0.20248	0.04136	0.01498
	64.6	0.05773	0.07617	0.07946	0.01647	0.00866			64.6	0.09382	0.11993	0.20553	0.03655	0.01514
	66.3	0.05841	0.07808	0.08084	0.01611	0.00883			66.3	0.09487	0.12197	0.20904	0.04269	0.01514
	68	0.0583	0.07843	0.0833	0.01601	0.00948			68	0.09599	0.12338	0.21189	0.04351	0.01514
	69.7	0.06031	0.08013	0.0843	0.01678	0.00957			69.7	0.09819	0.12581	0.21508	0.04443	0.01522
	71.4	0.06147	0.08112	0.08565	0.01688	0.00948			71.4	0.09996	0.12716	0.21889	0.04515	0.01538
	73.1	0.06253	0.08161	0.08708	0.01764	0.00957			73.1	0.1009	0.12832	0.2217	0.04659	0.0159
	74.8	0.06412	0.08217	0.08855	0.01795	0.01013			74.8	0.10271	0.12896	0.22265	0.04648	0.01582
	76.5	0.06494	0.08349	0.08967	0.01805	0.00957			76.5	0.10354	0.13147	0.22647	0.04834	0.01598
	78.2	0.06548	0.08495	0.09116	0.01825	0.01038			78.2	0.1043	0.13193	0.22881	0.04866	0.01634
	79.9	0.06694	0.08574	0.09216	0.01835	0.00965			79.9	0.10688	0.13289	0.23168	0.04907	0.01634
	81.6	0.06832	0.08695	0.09402	0.01845	0.00965			81.6	0.10794	0.13444	0.23571	0.04999	0.01674
	83.3	0.06938	0.08824	0.09551	0.01922	0.00965			83.3	0.10874	0.13563	0.23796	0.05104	0.0175
	85	0.06962	0.08906	0.09667	0.01922	0.01103			85	0.10992	0.13716	0.24136	0.05198	0.01734
	86.7	0.07106	0.0899	0.09828	0.01932	0.01081			86.7	0.11203	0.13891	0.24141	0.05259	0.01726
	88.4	0.07217	0.09045	0.09861	0.01942	0.01073			88.4	0.11291	0.14014	0.24496	0.05353	0.01794
	90.1	0.07318	0.09155	0.10151	0.01962	0.01008			90.1	0.11506	0.14147	0.24824	0.05374	0.01778
	91.8	0.07473	0.09327	0.10252	0.02019	0.01129			91.8	0.11541	0.14333	0.25044	0.05362	0.01794
	93.5	0.07512	0.09402	0.10318	0.02096	0.01168			93.5	0.11656	0.14451	0.25266	0.05497	0.01803
	95.2	0.07574	0.09464	0.10441	0.02059	0.01151			95.2	0.11757	0.14476	0.25524	0.05528	0.01847
	96.9	0.0763	0.09519	0.1059	0.02137	0.01151			96.9	0.119	0.14775	0.25866	0.05592	0.01778
	98.6	0.07758	0.09628	0.10685	0.02069	0.01103			98.6	0.12036	0.14821	0.26108	0.05643	0.01803
	100.3	0.07861	0.09721	0.10796	0.02204	0.01095			100.3	0.12187	0.14978	0.26179	0.0579	0.01835
	102	0.07994	0.09866	0.10939	0.02127	0.01121			102	0.12362	0.15146	0.26421	0.0581	0.01948
	103.7	0.08063	0.09974	0.11082	0.02147	0.01107			103.7	0.12448	0.15286	0.26784	0.05862	0.01871
	105.4	0.08244	0.09995	0.11222	0.02244	0.01211			105.4	0.12554	0.15311	0.26943	0.05988	0.01863
	107.1	0.08224	0.10062	0.1131	0.02234	0.01203			107.1	0.1266	0.15518	0.27185	0.06114	0.01923
	108.8	0.08336	0.10142	0.114	0.02292	0.01181			108.8	0.12793	0.15601	0.27327	0.06006	0.01931
	110.5	0.08563	0.10194	0.11588	0.02275	0.01155			110.5	0.12858	0.1562	0.27674	0.06282	0.01887
	112.2	0.08569	0.1025	0.11675	0.02265	0.01211			112.2	0.13029	0.15872	0.27884	0.06303	0.01976
	113.9	0.08697	0.10349	0.11742	0.02255	0.01237			113.9	0.13139	0.15871	0.27921	0.06334	0.01931
	115.6	0.08779	0.10527	0.1186	0.02322	0.01237			115.6	0.13213	0.16005	0.28183	0.06354	0.02044
	117.3	0.08868	0.10611	0.12114	0.0241	0.01254			117.3	0.13379	0.16096	0.28445	0.06429	0.01992
	119	0.0891	0.10734	0.12207	0.0242	0.01254			119	0.13438	0.16308	0.28639	0.06588	0.02008
	120.7	0.08967	0.10759	0.1232	0.02342	0.01319			120.7	0.13538	0.16398	0.28833	0.06585	0.02061
	122.4	0.09126	0.10762	0.12442	0.0244	0.01198			122.4	0.13633	0.16563	0.29116	0.06681	0.02008
	124.1	0.09183	0.1092	0.12604	0.02461	0.01189			124.1	0.13823	0.16646	0.29328	0.06777	0.02024
	125.8	0.09258	0.10957	0.12626	0.02529	0.01246			125.8	0.13939	0.16717	0.29435	0.06813	0.02024
	127.5	0.09378	0.11032	0.12678	0.02569	0.01285			127.5	0.14068	0.16911	0.2963	0.06874	0.02085
	129.2	0.09479	0.11144	0.1286	0.02579	0.01311			129.2	0.14198	0.16934	0.29754	0.06954	0.02085
	130.9	0.09595	0.11193	0.12934	0.02658	0.01337			130.9	0.14411	0.17129	0.30002	0.06953	0.02101
	132.6	0.0964	0.11268	0.13155	0.02589	0.01359			132.6	0.14457	0.17126	0.3027	0.07063	0.02117
	134.3	0.09767	0.11358	0.13175	0.02647	0.01302			134.3	0.14522	0.17311	0.3043	0.07096	0.02178
	136	0.09799	0.11464	0.13201	0.02705	0.01367			136	0.14544	0.17397	0.30448	0.07227	0.02195
	137.7	0.09871	0.11505	0.13504	0.02627	0.0122			137.7	0.14662	0.17456	0.30805	0.07348	0.02178
	139.4	0.1008	0.11596	0.13628	0.02658	0.01294			139.4	0.14811	0.1762	0.30877	0.07263	0.02215
	141.1	0.10144	0.11649	0.13614	0.02726	0.01302			141.1	0.1498	0.17851	0.31038	0.06505	0.02231
	142.8	0.1023	0.11762	0.13779	0.02736	0.0135			142.8	0.15046	0.17827	0.31361	0.07466	0.02255
	144.5	0.10239	0.11872	0.13836	0.02766	0.01367			144.5	0.15126	0.17942	0.31451	0.07549	0.02211
	146.2	0.10327	0.11931	0.14013	0.02708	0.01376			146.2	0.15227	0.17998	0.31631	0.07603	0.02211
	147.9	0.1044	0.11969	0.14143	0.02914	0.0135			147.9	0.1539	0.181	0.31793	0.07625	0.02264
	149.6	0.10511	0.12038	0.14225	0.02855	0.0135			149.6	0.15437	0.1827	0.32082	0.07715	0.0228
	151.3	0.1059	0.12032	0.1429	0.02855	0.01376			151.3	0.15584	0.18409	0.32172	0.07739	0.0228
	153	0.10572	0.12168	0.14462	0.02855	0.01411			153	0.15691	0.1849	0.32207	0.07852	0.02211
	154.7	0.10689	0.12275	0.14561	0.02886	0.01467			154.7	0.15877	0.18607	0.32479	0.07894	0.02316
	156.4	0.10883	0.12379	0.14637	0.02944	0.01393			156.4	0.15938	0.18684	0.32625	0.07983	0.0228
	158.1	0.10944	0.12477	0.14723	0.02865	0.01402			158.1	0.16033	0.18678	0.32825	0.08102	0.02296
	159.8	0.10971	0.12541	0.14764	0.02954	0.01533			159.8	0.16112	0.18813	0.33043	0.08122	0.02288
	161.5	0.11077	0.12509	0.15037	0.02995	0.01493			161.5	0.16172	0.18998	0.33206	0.08159	0.02341
	163.2	0.11203	0.12632	0.15143	0.03015	0.01459			163.2	0.16305	0.19084	0.33407	0.08242	0.0228
	164.9	0.11218	0.12616	0.15021	0.03094	0.01467			164.9	0.16363	0.19107	0.3348	0.0826	0.02333
	166.6	0.11351	0.1276	0.15211	0.03104	0.01493			166.6	0.16554	0.19337	0.337	0.08336	0.02394
	168.3	0.11416	0.12864	0.15314	0.03066	0.01485			168.3	0.1663	0.19389	0.33809	0.08144	0.0241
	170	0.11508	0.12951	0.15407	0.03125	0.01411			170	0.16787	0.19378	0.339	0.0844	0.02435
	171.7	0.11516	0.13005	0.1548	0.03104	0.01533			171.7	0.16793	0.19611	0.34085	0.08568	0.02488
	173.4	0.11665	0.1303	0.15617	0.03098	0.0151			173.4	0.1696	0.19621	0.34213	0.08576	0.02488
	175.1	0.11684	0.13119	0.15688	0.0316	0.01559			175.1	0.17072	0.19854	0.34195	0.08587	0.02488
	176.8	0.11761	0.13237	0.15885	0.03201	0.01559			176.8	0.17178	0.19967	0.34545	0.08712	0.02504
	178.5	0.11849	0.13163	0.16016	0.03242	0.01502			178.5	0.17345	0.19984	0.3471	0.08741	0.02573
	180.2	0.11876	0.13302	0.16093	0.03249	0.01428			180.2	0.17386	0.20025	0.34803	0.08788	0.02512
	181.9	0.11999	0.13436	0.16225	0.03266	0.01524			181.9	0.176	0.20132	0.34838	0.08922	0.02496
	183.6	0.12083	0.13555	0.16189	0.03311	0.01616			183.6	0.17512	0.20195	0.34968	0.09048	0.02512
	185.3	0.12214	0.13597	0.16277	0.03338	0.0155			185.3	0.17645	0.20339	0.35227	0.09114	0.02573
	187	0.12299	0.13642	0.16458	0.0338	0.01524			187	0.17749	0.20361	0.35393	0.09066	0.02573
	188.7	0.12353	0.13752	0.16514	0.03362	0.0155			188.7	0.17951	0.20504	0.35543	0.09101	0.02565
	190.4	0.1241	0.13766	0.16616	0.03369	0.01616			190.4	0.17944	0.20668	0.3573	0.09219	0.02557
	192.1	0.12472	0.13841	0.16679	0.03411	0.0151			192.1	0.18028	0.20782	0.35765	0.09238	0.0252
	193.8	0.12565	0.13929	0.16873	0.03417	0.01567			193.8	0.18198	0.2081	0.35873	0.09264	0.0259
	195.5	0.12623	0.13886	0.16906	0.03476	0.01572			195.5	0.18315	0.20784	0.36097	0.09324	0.02598
	197.2	0.12774	0.14074	0.17037	0.03386	0.01598			197.2	0.18387	0.20927	0.36154	0.09452	0.02623
	198.9	0.12766	0.14054	0.17084	0.03511	0.01699			198.9	0.18533	0.21103	0.36378	0.09441	0.02651
	200.6	0.12836	0.14163	0.1707	0.03507	0.01633			200.6	0.18619	0.21125	0.36433	0.09536	0.0259
	202.3	0.12878	0.14187	0.17198	0.03531	0.01476			202.3	0.18619	0.21234	0.3666	0.09586	0.02668
	204	0.12971	0.14327	0.17281	0.03528	0.0173			204	0.18733	0.21289	0.36869	0.09623	0.027
	205.7	0.13108	0.1434	0.17342	0.03565	0.01624			205.7	0.18803	0.21383	0.36848	0.09347	0.027
	207.4	0.13095	0.14402	0.1749	0.03614	0.01607			207.4	0.18921	0.21571	0.36979	0.09745	0.02709
	209.1	0.13236	0.1448	0.17648	0.03541	0.01607			209.1	0.19132	0.21615	0.37129	0.09805	0.02725
	210.8	0.13224	0.14538	0.1767	0.03635	0.0169			210.8	0.19071	0.21726	0.37166	0.09859	0.02754
	212.5	0.1336	0.14653	0.17773	0.0368	0.01699			212.5	0.19173	0.21739	0.37394	0.0992	0.027
	214.2	0.13395	0.14744	0.17965	0.03729	0.01681			214.2	0.19356	0.21914	0.37582	0.09954	0.02832
	215.9	0.13454	0.1468	0.17958	0.03729	0.0169			215.9	0.19429	0.21845	0.37598	0.09999	0.02787
	217.6	0.13536	0.14808	0.1801	0.03707	0.01681			217.6	0.19491	0.21985	0.37769	0.10064	0.02778
	219.3	0.13558	0.14841	0.18038	0.03788	0.0169			219.3	0.19664	0.22133	0.37845	0.10133	0.02778
	221	0.13692	0.14868	0.18116	0.03739	0.01699			221	0.1987	0.22219	0.37887	0.10229	0.02832
	222.7	0.13766	0.14848	0.18252	0.03826	0.01725			222.7	0.19845	0.22405	0.37979	0.10293	0.02848
	224.4	0.13904	0.14917	0.18387	0.0392	0.01699			224.4	0.19894	0.2228	0.38305	0.10292	0.02865
	226.1	0.13824	0.15081	0.18451	0.03899	0.01739			226.1	0.19929	0.22335	0.38299	0.10394	0.0291
	227.8	0.14073	0.15195	0.1847	0.03875	0.01773			227.8	0.20103	0.2267	0.38509	0.10501	0.02865
	229.5	0.14098	0.15228	0.18604	0.03853	0.01716			229.5	0.20149	0.22502	0.38568	0.10244	0.02918
	231.2	0.1415	0.15279	0.18709	0.03881	0.01756			231.2	0.20313	0.22706	0.38608	0.10562	0.02927
	232.9	0.14212	0.15327	0.18876	0.03898	0.01713			232.9	0.20381	0.22807	0.38758	0.10632	0.02943
	234.6	0.14224	0.15389	0.18854	0.03957	0.01713			234.6	0.20452	0.22733	0.3891	0.10699	0.02889
	236.3	0.14302	0.15549	0.19005	0.03986	0.01707			236.3	0.20531	0.22937	0.38966	0.10707	0.02959
	238	0.144	0.15481	0.19113	0.04021	0.01616			238	0.2066	0.23049	0.39176	0.10701	0.02976
	239.7	0.14515	0.15526	0.19188	0.04063	0.01721			239.7	0.20726	0.23057	0.39233	0.10734	0.02959
	241.4	0.14548	0.15569	0.19234	0.0402	0.01813			241.4	0.2086	0.23249	0.39334	0.10841	0.02968
	243.1	0.14522	0.1575	0.19252	0.04132	0.01773			243.1	0.2092	0.23317	0.39446	0.10916	0.03038
	244.8	0.14647	0.15789	0.19483	0.04128	0.01857			244.8	0.21041	0.23336	0.3952	0.10967	0.03079
	246.5	0.1478	0.15827	0.19444	0.04178	0.01773			246.5	0.21046	0.23273	0.39754	0.10997	0.03062
	248.2	0.14775	0.15881	0.19488	0.04181	0.01848			248.2	0.21176	0.23481	0.39713	0.11108	0.03116
	249.9	0.14858	0.15935	0.19607	0.04127	0.01791			249.9	0.21323	0.23597	0.3993	0.11156	0.03079
	251.6	0.14898	0.16019	0.19611	0.04202	0.01905			251.6	0.21386	0.23653	0.39964	0.11212	0.03125
	253.3	0.15036	0.16071	0.19692	0.04153	0.01831			253.3	0.21469	0.23687	0.40037	0.11252	0.03125
	255	0.15123	0.16055	0.1992	0.04223	0.01888			255	0.21544	0.23891	0.40211	0.1131	0.03062
	256.7	0.1517	0.16174	0.19937	0.04212	0.01831			256.7	0.21598	0.23898	0.40371	0.11344	0.03125
	258.4	0.15253	0.16297	0.20054	0.04304	0.01822			258.4	0.21713	0.23915	0.40389	0.11481	0.03149
	260.1	0.15285	0.16274	0.20052	0.04318	0.01914			260.1	0.21799	0.24061	0.40388	0.11153	0.03211
	261.8	0.15352	0.16364	0.20157	0.0431	0.0194			261.8	0.21978	0.24084	0.40661	0.11385	0.03149
	263.5	0.15328	0.16403	0.20166	0.04359	0.01905			263.5	0.21983	0.24228	0.40797	0.11586	0.0322
	265.2	0.15424	0.16504	0.20393	0.04346	0.01888			265.2	0.22034	0.2428	0.40917	0.11683	0.03195
	266.9	0.15535	0.1653	0.20348	0.0436	0.01733			266.9	0.2218	0.24411	0.40769	0.11671	0.03211
	268.6	0.15616	0.1655	0.20433	0.04455	0.01831			268.6	0.2218	0.24321	0.41068	0.11746	0.03211
	270.3	0.15731	0.1668	0.20545	0.04409	0.01791			270.3	0.22343	0.24545	0.41109	0.11541	0.03157
	272	0.15902	0.16703	0.20729	0.04384	0.01914			272	0.22407	0.24643	0.41182	0.11744	0.03244
	273.7	0.15756	0.16716	0.20688	0.04471	0.01897			273.7	0.22499	0.24758	0.41238	0.1193	0.03182
	275.4	0.15831	0.16822	0.2083	0.04466	0.01905			275.4	0.22653	0.24761	0.41419	0.11995	0.0329
	277.1	0.15986	0.16887	0.20904	0.04469	0.01905			277.1	0.22681	0.24763	0.41451	0.11974	0.03307
	278.8	0.16058	0.17043	0.20891	0.04575	0.01963			278.8	0.2279	0.24879	0.41497	0.12045	0.03299
	280.5	0.1604	0.17072	0.21014	0.04567	0.0198			280.5	0.22893	0.25137	0.41698	0.12084	0.03361
	282.2	0.16199	0.17093	0.21158	0.04614	0.0194			282.2	0.22911	0.24901	0.41829	0.12148	0.03323
	283.9	0.16221	0.17124	0.21116	0.0461	0.01989			283.9	0.23111	0.25047	0.41805	0.12194	0.03402
	285.6	0.16311	0.17223	0.21284	0.04638	0.01905			285.6	0.23101	0.25224	0.42005	0.12182	0.03378
	287.3	0.16289	0.1726	0.21286	0.04609	0.01825			287.3	0.23202	0.25276	0.421	0.12262	0.03323
	289	0.16405	0.17281	0.2135	0.04737	0.01989			289	0.23243	0.25377	0.42044	0.12377	0.03402
	290.7	0.16408	0.17359	0.21432	0.04762	0.01989			290.7	0.23357	0.25474	0.42126	0.12451	0.0341
	292.4	0.16549	0.17424	0.21539	0.04767	0.0198			292.4	0.23551	0.25479	0.42201	0.12425	0.03448
	294.1	0.16587	0.17471	0.21583	0.04753	0.01989			294.1	0.2352	0.25576	0.4246	0.1253	0.03356
	295.8	0.16656	0.17571	0.24316	0.04791	0.02015			295.8	0.22694	0.25724	0.41875	0.12595	0.13289
	297.5	0.43207	0.56378	0.69561	0.47796	0.43348			297.5	0.56892	0.4924	0.64196	0.53406	0.76392
	299.2	0.88654	0.97868	0.97345	0.91214	0.92567			299.2	0.94976	0.92841	0.91265	0.95224	0.99148
	300.9	0.98846	0.9968	0.99946	0.99139	0.9852			300.9	0.99149	0.98642	0.98326	0.99102	0.99962
	302.6	0.99392	0.99548	0.99944	0.99806	0.99636			302.6	0.99763	0.99644	0.98616	0.99297	0.99826
	304.3	0.99853	0.99724	0.999	0.99953	0.99697			304.3	1.00024	0.99607	0.99281	0.99832	1
	306	0.99649	0.99917	1.00074	1	0.99636			306	0.99742	0.99712	0.99751	0.99835	0.99806
	307.7	0.99662	0.99727	1.00126	0.99813	0.99981			307.7	0.99867	0.99515	0.99581	0.99373	0.9998
	309.4	0.99935	0.999	1.00025	1.00023	0.99919			309.4	0.99891	0.99838	0.99393	0.99835	1
	311.1	0.99701	0.99758	1.00017	0.99763	1.00021			311.1	0.99762	0.99745	0.99509	0.99977	0.99864
	312.8	1	0.99724	0.9999	0.99883	1.00143			312.8	1	0.9958	0.99648	1.00046	0.99884
	314.5	0.99941	0.99811	1.00161	0.99767	0.99939			314.5	0.99931	0.99546	0.9976	0.99977	0.99864
	316.2	0.99729	0.99849	1.00201	0.9993	0.9998			316.2	1.00028	0.99625	0.99595	0.99765	0.99845
	317.9	0.99835	0.99779	1.0003	0.9993	0.99919			317.9	1.00206	1	0.99712	0.99977	0.99961
	319.6	0.9963	0.99673	1.0003	1	1.00041			319.6	0.99835	0.99509	0.99878	0.99884	0.99922
	321.3	0.99797	1	1.001	0.99977	0.99959			321.3	0.99976	0.9964	0.99748	0.99931	1
	323	0.99898	0.99924	1.00003	0.99953	0.99898			323	0.99847	0.99663	0.99684	0.99835	0.99942
	324.7	0.99971	1.00187	0.9993	1.00023	1			324.7	0.99928	0.99588	0.99707	1	0.99942
	326.4	0.99865	0.99931	1	0.99787	0.9998			326.4	0.99921	0.99413	1	0.99954	0.99903
Ch-P5		0 mol %	25 mol %	50 mol %	75 mol %	100 mol %		Ch-P7		0 mol %	25 mol %	50 mol %	75 mol %	100 mol %
	Time (s)	Normalized intensity							Time (s)	Normalized intensity
	0	2.03765e-07	-1.56814e-08	5.17834e-07	-1.16807e-16	3.56748e-07			0	-3.87414e-07	-1.23274e-07	-2.49224e-07	-1.22813e-07	3.53952e-07
	1.7	0.00626	0.00533	0.0076	0.00454	0.000614212			1.7	0.00442	0.0106	0.02486	0.00866	0.00207
	3.4	0.01158	0.00962	0.0136	0.00867	0.00133			3.4	0.00892	0.02087	0.0462	0.01605	0.00415
	5.1	0.01523	0.01495	0.01856	0.01009	0.00181			5.1	0.01286	0.03043	0.06452	0.02357	0.00355
	6.8	0.01766	0.01989	0.02336	0.01192	0.00231			6.8	0.01673	0.03972	0.08448	0.0291	0.00527
	8.5	0.0209	0.0241	0.02712	0.01212	0.00149			8.5	0.0195	0.04975	0.10009	0.03475	0.00658
	10.2	0.02407	0.02829	0.03189	0.01387	0.00297			10.2	0.02289	0.05855	0.11675	0.04116	0.00789
	11.9	0.02513	0.03219	0.03657	0.01526	0.00276			11.9	0.02616	0.06513	0.13098	0.04614	0.00876
	13.6	0.0275	0.03512	0.04053	0.01651	0.00358			13.6	0.02911	0.07334	0.14486	0.05125	0.00977
	15.3	0.03066	0.03894	0.04471	0.01707	0.00366			15.3	0.03241	0.07804	0.15651	0.05596	0.01015
	17	0.03239	0.04159	0.04813	0.01818	0.00358			17	0.03515	0.08539	0.16994	0.0609	0.01089
	18.7	0.03431	0.04375	0.05076	0.01878	0.00401			18.7	0.03845	0.0908	0.17961	0.0658	0.01187
	20.4	0.03685	0.04612	0.05463	0.0197	0.00342			20.4	0.04136	0.09671	0.19184	0.07033	0.01244
	22.1	0.03883	0.04848	0.05901	0.02056	0.00425			22.1	0.0429	0.1016	0.20144	0.07447	0.01371
	23.8	0.04101	0.0507	0.06214	0.02143	0.00449			23.8	0.04596	0.10793	0.21264	0.07888	0.014
	25.5	0.04334	0.05351	0.06527	0.02178	0.00465			25.5	0.04909	0.11266	0.22155	0.08216	0.01538
	27.2	0.04506	0.05473	0.06849	0.02296	0.00515			27.2	0.05132	0.11725	0.2308	0.08612	0.01506
	28.9	0.04711	0.05785	0.07156	0.02381	0.00465			28.9	0.05353	0.12165	0.24027	0.09021	0.01588
	30.6	0.04918	0.05937	0.07411	0.02505	0.00465			30.6	0.0556	0.12662	0.2472	0.09444	0.01645
	32.3	0.05009	0.0612	0.07697	0.02536	0.00473			32.3	0.05755	0.131	0.25565	0.09771	0.01686
	34	0.05217	0.06303	0.08053	0.02644	0.00523			34	0.05969	0.13517	0.26307	0.10125	0.01735
	35.7	0.0544	0.0649	0.08325	0.02665	0.00539			35.7	0.06215	0.13913	0.26974	0.10493	0.01862
	37.4	0.05424	0.06622	0.0868	0.02679	0.00528			37.4	0.06403	0.14392	0.27723	0.10807	0.01956
	39.1	0.05673	0.06807	0.0884	0.02781	0.00622			39.1	0.06651	0.14672	0.28429	0.11139	0.01886
	40.8	0.05843	0.07012	0.09177	0.02845	0.0063			40.8	0.0679	0.15126	0.29058	0.11512	0.01927
	42.5	0.06051	0.07135	0.0946	0.02863	0.00638			42.5	0.06993	0.15397	0.29689	0.11802	0.02054
	44.2	0.06138	0.07214	0.09744	0.02952	0.00622			44.2	0.07211	0.15756	0.30142	0.12094	0.0205
	45.9	0.06335	0.07425	0.101	0.03028	0.00622			45.9	0.07339	0.1627	0.30925	0.12373	0.0212
	47.6	0.06409	0.0758	0.10281	0.03057	0.00712			47.6	0.07619	0.16571	0.31467	0.12757	0.02185
	49.3	0.06512	0.07642	0.10528	0.03097	0.00712			49.3	0.07786	0.16938	0.3196	0.13003	0.02251
	51	0.0672	0.07878	0.10761	0.03198	0.00795			51	0.07981	0.1724	0.32538	0.13289	0.02292
	52.7	0.06854	0.08009	0.10998	0.03233	0.00693			52.7	0.08061	0.17572	0.32985	0.13562	0.023
	54.4	0.07022	0.08173	0.11344	0.0328	0.00795			54.4	0.08254	0.17898	0.33468	0.13876	0.02378
	56.1	0.07169	0.08233	0.11523	0.03407	0.00736			56.1	0.08421	0.18191	0.34102	0.14172	0.02481
	57.8	0.07245	0.08352	0.11746	0.03442	0.00803			57.8	0.08607	0.18563	0.34418	0.14342	0.02444
	59.5	0.074	0.08534	0.12084	0.03474	0.00811			59.5	0.08851	0.18781	0.34874	0.1462	0.0253
	61.2	0.07514	0.08682	0.12205	0.03476	0.00803			61.2	0.09126	0.18932	0.35416	0.14786	0.02509
	62.9	0.07469	0.088	0.12413	0.03568	0.00862			62.9	0.09141	0.1947	0.35769	0.15117	0.02625
	64.6	0.07785	0.08815	0.12647	0.03524	0.00862			64.6	0.09347	0.19751	0.36106	0.1535	0.02604
	66.3	0.07927	0.08943	0.12884	0.03657	0.00787			66.3	0.09535	0.20104	0.36463	0.15572	0.02732
	68	0.08095	0.09084	0.13119	0.03676	0.00881			68	0.09687	0.2047	0.36992	0.15847	0.02732
	69.7	0.08187	0.09196	0.13392	0.03748	0.00838			69.7	0.09832	0.20678	0.37456	0.16123	0.02757
	71.4	0.08248	0.09411	0.13559	0.03807	0.00881			71.4	0.10051	0.20909	0.37765	0.16356	0.02781
	73.1	0.08384	0.09505	0.13751	0.03902	0.00838			73.1	0.10159	0.21213	0.38036	0.16517	0.02806
	74.8	0.08572	0.09571	0.14051	0.03916	0.00894			74.8	0.10361	0.21396	0.38292	0.16803	0.02822
	76.5	0.08651	0.09654	0.1425	0.03965	0.00953			76.5	0.10406	0.21739	0.38694	0.17037	0.02901
	78.2	0.08723	0.09758	0.14376	0.04039	0.00945			78.2	0.10589	0.21967	0.39078	0.17281	0.02926
	79.9	0.08935	0.09842	0.14631	0.04041	0.00937			79.9	0.10822	0.22358	0.39371	0.17422	0.03005
	81.6	0.09062	0.09944	0.14899	0.04124	0.00964			81.6	0.10909	0.22532	0.39824	0.17692	0.02991
	83.3	0.09121	0.10118	0.15028	0.04174	0.00921			83.3	0.11086	0.2288	0.40098	0.1779	0.03079
	85	0.09304	0.10248	0.15333	0.04188	0.01004			85	0.11249	0.23081	0.40364	0.17972	0.0307
	86.7	0.09398	0.1033	0.1547	0.04222	0.01012			86.7	0.11396	0.23367	0.40717	0.18292	0.03158
	88.4	0.09507	0.10447	0.15614	0.04246	0.0108			88.4	0.11575	0.23586	0.40922	0.18441	0.03191
	90.1	0.0962	0.10544	0.15856	0.04363	0.01044			90.1	0.11681	0.23898	0.4117	0.18723	0.03169
	91.8	0.09704	0.10716	0.16128	0.04466	0.01096			91.8	0.11883	0.24087	0.41558	0.18796	0.03224
	93.5	0.09831	0.10755	0.1625	0.04446	0.01028			93.5	0.11967	0.24334	0.41965	0.18992	0.0324
	95.2	0.09919	0.10884	0.16414	0.04438	0.01139			95.2	0.12136	0.2467	0.42197	0.19307	0.03336
	96.9	0.09996	0.10946	0.166	0.0448	0.01123			96.9	0.12324	0.24858	0.42393	0.19427	0.03344
	98.6	0.10102	0.11073	0.16775	0.04558	0.01088			98.6	0.12366	0.2515	0.42627	0.1968	0.03352
	100.3	0.10168	0.1114	0.16932	0.04572	0.01096			100.3	0.12473	0.25339	0.42748	0.19756	0.03402
	102	0.1033	0.11179	0.17062	0.04559	0.01147			102	0.1272	0.25667	0.42904	0.19976	0.03465
	103.7	0.10463	0.11303	0.17378	0.04606	0.01163			103.7	0.12852	0.25933	0.43267	0.20179	0.03465
	105.4	0.10536	0.11386	0.17485	0.04716	0.01171			105.4	0.12936	0.26134	0.43648	0.20458	0.03489
	107.1	0.10654	0.11445	0.17677	0.04774	0.01171			107.1	0.13168	0.26388	0.43787	0.20587	0.03514
	108.8	0.10706	0.11624	0.17836	0.04729	0.01187			108.8	0.13273	0.26577	0.44061	0.20703	0.03547
	110.5	0.10807	0.11695	0.17971	0.04754	0.01255			110.5	0.13414	0.26766	0.44314	0.20871	0.03539
	112.2	0.10914	0.11767	0.18178	0.04906	0.01255			112.2	0.13527	0.26953	0.44453	0.21066	0.03635
	113.9	0.10988	0.1194	0.1816	0.04885	0.01203			113.9	0.13662	0.27195	0.44689	0.21328	0.0366
	115.6	0.11167	0.11975	0.18539	0.04956	0.01282			115.6	0.13741	0.27505	0.45001	0.21444	0.03668
	117.3	0.11291	0.12039	0.18615	0.05011	0.01282			117.3	0.13826	0.27709	0.45126	0.21576	0.03693
	119	0.11287	0.12084	0.18918	0.05012	0.01247			119	0.14041	0.27896	0.4538	0.21683	0.03836
	120.7	0.1147	0.12213	0.19051	0.05045	0.0129			120.7	0.14106	0.28073	0.45598	0.2189	0.03814
	122.4	0.11549	0.12309	0.19213	0.05142	0.01298			122.4	0.1429	0.28134	0.45875	0.22092	0.03814
	124.1	0.1165	0.12347	0.19393	0.05173	0.01314			124.1	0.14495	0.28525	0.46035	0.22261	0.03878
	125.8	0.11681	0.12459	0.19462	0.05179	0.01306			125.8	0.146	0.28834	0.462	0.22348	0.03847
	127.5	0.11763	0.12483	0.1968	0.05234	0.01323			127.5	0.14615	0.28945	0.46287	0.22493	0.03944
	129.2	0.11944	0.12643	0.19803	0.0524	0.0135			129.2	0.14866	0.29298	0.4655	0.22695	0.03936
	130.9	0.12009	0.12786	0.1997	0.05285	0.01382			130.9	0.14925	0.29411	0.46718	0.22844	0.03944
	132.6	0.12141	0.12767	0.20131	0.05307	0.01434			132.6	0.14999	0.29643	0.46881	0.2296	0.04063
	134.3	0.12228	0.12907	0.20228	0.05428	0.01434			134.3	0.15245	0.29795	0.47122	0.23172	0.03969
	136	0.12285	0.13055	0.20365	0.05405	0.0145			136	0.15362	0.29988	0.47251	0.23272	0.04057
	137.7	0.12414	0.13184	0.20531	0.05444	0.01406			137.7	0.1543	0.3025	0.47437	0.23403	0.04154
	139.4	0.12521	0.1316	0.20829	0.05506	0.01406			139.4	0.15579	0.30458	0.47633	0.23589	0.04146
	141.1	0.12632	0.13218	0.20982	0.05573	0.01458			141.1	0.15697	0.30719	0.4786	0.23644	0.04179
	142.8	0.12658	0.13282	0.21059	0.0566	0.01442			142.8	0.1592	0.30775	0.4784	0.23971	0.04212
	144.5	0.12811	0.13465	0.21157	0.05615	0.01486			144.5	0.15836	0.31037	0.48045	0.23982	0.04237
	146.2	0.12873	0.13508	0.21441	0.05668	0.0151			146.2	0.16014	0.31289	0.48322	0.24152	0.04284
	147.9	0.12892	0.1351	0.21517	0.05663	0.0145			147.9	0.16154	0.31415	0.4846	0.24333	0.04293
	149.6	0.1298	0.13653	0.21594	0.05693	0.01502			149.6	0.16201	0.31611	0.48535	0.2449	0.04334
	151.3	0.13041	0.13713	0.21719	0.05743	0.01518			151.3	0.1637	0.31821	0.48822	0.24507	0.04326
	153	0.13242	0.13784	0.21828	0.05825	0.01526			153	0.1653	0.3203	0.48912	0.24783	0.04351
	154.7	0.13326	0.13902	0.2211	0.05877	0.0155			154.7	0.16725	0.32267	0.49	0.24861	0.04423
	156.4	0.13373	0.13934	0.22145	0.05882	0.01526			156.4	0.16752	0.32395	0.49186	0.25042	0.04431
	158.1	0.13438	0.14006	0.22252	0.05962	0.01586			158.1	0.16825	0.32633	0.4934	0.25184	0.0444
	159.8	0.13597	0.14126	0.22447	0.05955	0.01534			159.8	0.1692	0.32858	0.49468	0.25271	0.04456
	161.5	0.13721	0.14177	0.22542	0.05962	0.01586			161.5	0.17083	0.33084	0.49658	0.25436	0.04481
	163.2	0.13385	0.14232	0.22653	0.05998	0.01586			163.2	0.1721	0.33281	0.49839	0.25587	0.04571
	164.9	0.13684	0.14387	0.22792	0.06101	0.01586			164.9	0.17399	0.33438	0.49847	0.2559	0.04604
	166.6	0.13943	0.1443	0.22979	0.06094	0.01594			166.6	0.17449	0.3358	0.50038	0.25783	0.04629
	168.3	0.13977	0.1448	0.23164	0.06193	0.01594			168.3	0.17578	0.33736	0.50187	0.25999	0.04645
	170	0.14196	0.14621	0.23209	0.06201	0.01594			170	0.17697	0.33906	0.50401	0.26012	0.04629
	171.7	0.14113	0.14624	0.23362	0.06298	0.01611			171.7	0.1777	0.3412	0.50478	0.26131	0.04668
	173.4	0.14271	0.1469	0.23536	0.06223	0.01679			173.4	0.17958	0.34348	0.50625	0.26362	0.0471
	175.1	0.14352	0.14806	0.23647	0.06292	0.01594			175.1	0.1806	0.34533	0.50748	0.26492	0.04751
	176.8	0.14431	0.14939	0.23741	0.06324	0.01594			176.8	0.18011	0.34648	0.50825	0.26539	0.04768
	178.5	0.14579	0.14992	0.2387	0.06375	0.01671			178.5	0.18234	0.34834	0.50872	0.26711	0.0476
	180.2	0.14653	0.15037	0.24056	0.06376	0.01663			180.2	0.18292	0.34991	0.51055	0.26779	0.04785
	181.9	0.1474	0.1516	0.24254	0.0639	0.01671			181.9	0.18423	0.35207	0.51135	0.26868	0.04858
	183.6	0.14843	0.15095	0.24255	0.06553	0.01739			183.6	0.18622	0.3535	0.51265	0.27065	0.04874
	185.3	0.14922	0.1531	0.24224	0.06508	0.01739			185.3	0.18654	0.35523	0.51309	0.27112	0.04908
	187	0.14962	0.1539	0.24437	0.06545	0.01739			187	0.18777	0.35739	0.51588	0.27251	0.04924
	188.7	0.15099	0.15395	0.246	0.065	0.01731			188.7	0.18864	0.35883	0.51739	0.27319	0.04997
	190.4	0.15218	0.15429	0.24759	0.06675	0.01687			190.4	0.19033	0.36057	0.51745	0.27453	0.04997
	192.1	0.15248	0.15506	0.24837	0.06646	0.01715			192.1	0.19155	0.36273	0.51843	0.27619	0.04989
	193.8	0.1538	0.15603	0.24886	0.06616	0.01723			193.8	0.19279	0.36302	0.52096	0.2774	0.05006
	195.5	0.1539	0.15584	0.25074	0.06727	0.018			195.5	0.1929	0.36608	0.52128	0.27882	0.05056
	197.2	0.15392	0.15676	0.25262	0.06683	0.01783			197.2	0.19393	0.36753	0.52269	0.28038	0.05072
	198.9	0.15588	0.15842	0.25311	0.06675	0.01783			198.9	0.19499	0.36898	0.52319	0.2814	0.05121
	200.6	0.15684	0.15899	0.25485	0.06759	0.01791			200.6	0.19542	0.36999	0.52494	0.28254	0.05129
	202.3	0.15749	0.1597	0.25518	0.06813	0.01836			202.3	0.19712	0.37337	0.52499	0.28352	0.05138
	204	0.15724	0.15989	0.25657	0.06802	0.01844			204	0.19752	0.37365	0.52728	0.2845	0.05188
	205.7	0.15936	0.16141	0.25647	0.06829	0.01868			205.7	0.20032	0.3757	0.52884	0.28541	0.05196
	207.4	0.15984	0.16107	0.25869	0.0697	0.01868			207.4	0.20064	0.37745	0.5299	0.2862	0.05204
	209.1	0.1616	0.16207	0.26026	0.06981	0.01852			209.1	0.20201	0.37936	0.53026	0.28742	0.05261
	210.8	0.16037	0.16291	0.26029	0.07014	0.01836			210.8	0.20303	0.38068	0.52969	0.28914	0.05229
	212.5	0.1625	0.16416	0.26137	0.06998	0.01844			212.5	0.20364	0.3829	0.53309	0.29025	0.05303
	214.2	0.16281	0.16441	0.26312	0.07036	0.01913			214.2	0.20561	0.38468	0.53271	0.2908	0.05311
	215.9	0.16436	0.16461	0.26378	0.07079	0.01929			215.9	0.20525	0.38644	0.53427	0.29204	0.05353
	217.6	0.16505	0.16537	0.26411	0.07087	0.02022			217.6	0.20687	0.387	0.53523	0.29306	0.05378
	219.3	0.16561	0.16582	0.26602	0.07095	0.01884			219.3	0.20787	0.38953	0.53702	0.29386	0.05378
	221	0.16636	0.16678	0.26637	0.07179	0.01945			221	0.20835	0.38951	0.53691	0.29375	0.05443
	222.7	0.16754	0.16715	0.26812	0.07229	0.01953			222.7	0.21008	0.39175	0.53702	0.29565	0.05452
	224.4	0.16895	0.16832	0.26942	0.07302	0.01904			224.4	0.21065	0.39354	0.53862	0.29735	0.05452
	226.1	0.16936	0.17006	0.2704	0.07291	0.01913			226.1	0.21196	0.39532	0.53898	0.29815	0.05452
	227.8	0.16415	0.16951	0.27149	0.07248	0.01921			227.8	0.21301	0.39678	0.54023	0.2986	0.05534
	229.5	0.1704	0.17041	0.27149	0.07335	0.01973			229.5	0.21361	0.39859	0.54109	0.30006	0.05542
	231.2	0.17024	0.17091	0.27169	0.07406	0.01945			231.2	0.21473	0.40024	0.54188	0.30064	0.05625
	232.9	0.17181	0.17163	0.27332	0.07449	0.02022			232.9	0.21616	0.40113	0.54421	0.30178	0.05544
	234.6	0.17288	0.17228	0.2759	0.07509	0.02042			234.6	0.21713	0.40263	0.54496	0.30326	0.05634
	236.3	0.17354	0.17353	0.27669	0.07452	0.02034			236.3	0.21835	0.40471	0.54457	0.30438	0.05651
	238	0.17483	0.17313	0.27672	0.07485	0.01921			238	0.21966	0.4056	0.54482	0.30552	0.05708
	239.7	0.17477	0.17345	0.27817	0.07444	0.01981			239.7	0.22027	0.40817	0.5468	0.30632	0.05708
	241.4	0.17429	0.17328	0.27978	0.07578	0.02067			241.4	0.22238	0.40919	0.54676	0.307	0.05783
	243.1	0.17654	0.17568	0.27947	0.07641	0.02014			243.1	0.2217	0.41009	0.54781	0.30759	0.05725
	244.8	0.17828	0.17656	0.28042	0.0766	0.02022			244.8	0.22361	0.41143	0.54831	0.30965	0.05742
	246.5	0.1787	0.17719	0.28143	0.07723	0.02006			246.5	0.22411	0.41341	0.55058	0.30965	0.05825
	248.2	0.1794	0.17712	0.28291	0.07731	0.02136			248.2	0.22514	0.41428	0.55156	0.31079	0.05767
	249.9	0.18	0.17784	0.28407	0.07679	0.0216			249.9	0.22574	0.41687	0.55167	0.3117	0.05841
	251.6	0.18044	0.17895	0.28567	0.07805	0.02152			251.6	0.2274	0.41793	0.5516	0.31183	0.05933
	253.3	0.18284	0.17873	0.28615	0.0778	0.02152			253.3	0.22901	0.41963	0.55358	0.31437	0.05866
	255	0.18264	0.17989	0.287	0.07772	0.02099			255	0.22855	0.42037	0.55474	0.3146	0.059
	256.7	0.18357	0.18017	0.28833	0.07821	0.02136			256.7	0.23	0.42249	0.55452	0.3154	0.05991
	258.4	0.18408	0.18105	0.28914	0.07841	0.02136			258.4	0.23037	0.42386	0.55598	0.31645	0.05917
	260.1	0.18423	0.18141	0.28962	0.07884	0.02136			260.1	0.23203	0.42461	0.55725	0.31713	0.05974
	261.8	0.1852	0.1826	0.29027	0.07975	0.02152			261.8	0.23352	0.42646	0.55779	0.31851	0.05991
	263.5	0.18635	0.18324	0.29061	0.07961	0.0216			263.5	0.23358	0.42765	0.55761	0.31759	0.06016
	265.2	0.18635	0.18354	0.29095	0.0806	0.0218			265.2	0.23547	0.42946	0.55827	0.31864	0.06116
	266.9	0.18764	0.18415	0.29308	0.07945	0.02189			266.9	0.23511	0.43088	0.55885	0.32119	0.06108
	268.6	0.18825	0.18493	0.29426	0.0808	0.02221			268.6	0.23662	0.43145	0.56093	0.32119	0.0605
	270.3	0.18948	0.18619	0.29477	0.08044	0.02213			270.3	0.23868	0.43282	0.56111	0.32258	0.06158
	272	0.18969	0.18586	0.29625	0.08124	0.02189			272	0.23928	0.43437	0.56093	0.32293	0.06167
	273.7	0.1904	0.18648	0.29741	0.08223	0.02213			273.7	0.24	0.43574	0.56177	0.32421	0.06183
	275.4	0.19158	0.18737	0.29807	0.08184	0.02237			275.4	0.23987	0.43761	0.56253	0.32491	0.06275
	277.1	0.19179	0.18724	0.29791	0.08248	0.02282			277.1	0.24153	0.43696	0.56382	0.3248	0.06283
	278.8	0.19361	0.1877	0.29923	0.083	0.02274			278.8	0.24262	0.43946	0.56444	0.32655	0.06234
	280.5	0.19338	0.18931	0.30006	0.08247	0.02303			280.5	0.24252	0.44016	0.56492	0.32829	0.0635
	282.2	0.19446	0.18978	0.30124	0.0825	0.02266			282.2	0.24359	0.44217	0.5648	0.32923	0.06283
	283.9	0.19514	0.19001	0.30143	0.08358	0.02282			283.9	0.2447	0.44434	0.56681	0.32948	0.06334
	285.6	0.19486	0.19008	0.30291	0.08477	0.02266			285.6	0.24573	0.44594	0.56736	0.33053	0.06392
	287.3	0.19676	0.19132	0.30291	0.08416	0.02282			287.3	0.24542	0.44656	0.57011	0.33193	0.06334
	289	0.19745	0.19166	0.30492	0.08369	0.02335			289	0.24797	0.44762	0.56899	0.33276	0.06426
	290.7	0.19793	0.19216	0.30578	0.08333	0.02274			290.7	0.24923	0.4498	0.56913	0.3324	0.06417
	292.4	0.1988	0.19291	0.30695	0.08397	0.02352			292.4	0.24958	0.45084	0.57093	0.33346	0.06426
	294.1	0.19902	0.19346	0.30762	0.08568	0.02389			294.1	0.25031	0.45163	0.57214	0.33476	0.06501
	295.8	0.27964	0.19368	0.30487	0.07712	0.02238			295.8	0.35809	0.45056	0.58134	0.33535	0.06215
	297.5	0.75581	0.37794	0.74985	0.49227	0.52355			297.5	0.80593	0.77106	0.80884	0.69067	0.47553
	299.2	0.96758	0.9032	0.99192	0.96599	0.90086			299.2	0.98282	0.98525	0.95358	0.96018	0.9375
	300.9	0.99375	0.99343	0.99308	0.99686	0.97981			300.9	0.99254	0.99704	0.99314	0.9942	0.98985
	302.6	0.99701	0.99519	0.99778	0.99569	0.99691			302.6	0.99321	0.99819	0.99822	0.99642	0.99726
	304.3	0.99408	0.99792	0.99925	0.99983	0.99845			304.3	0.99517	1.00072	0.99664	0.99812	0.99941
	306	0.99592	0.99818	1.00147	0.99938	0.9971			306	0.99756	0.9988	0.99779	0.99908	1.00078
	307.7	0.99656	0.99896	0.99998	0.99749	0.99787			307.7	0.99867	0.9983	0.99908	0.99765	0.99805
	309.4	0.99874	0.99922	1.00176	0.99797	0.99807			309.4	0.99747	0.99775	1	0.99908	0.9998
	311.1	0.99856	1.00052	0.99883	0.99993	0.99845			311.1	0.99823	0.99775	0.99779	0.99932	1.00117
	312.8	0.98525	0.99896	1.00023	0.99824	0.99807			312.8	0.99771	0.9989	0.99949	0.99928	1
	314.5	0.99896	0.9974	1.00128	1.00041	0.99845			314.5	0.99731	0.99973	0.99983	0.99642	1.00488
	316.2	1.00074	0.9974	0.99918	0.99997	0.99845			316.2	0.99911	0.9989	0.99949	0.99928	1.00117
	317.9	1.0004	0.99844	0.99874	0.999	1			317.9	0.99956	0.99863	0.99992	0.99713	1
	319.6	0.99693	0.99707	1.00231	0.99852	0.99903			319.6	0.99844	1	0.99801	0.99928	1.00058
	321.3	0.99658	1	1	0.99924	0.99826			321.3	0.99965	0.99726	0.99867	1	0.99961
	323	0.9974	0.99948	1.00065	0.99804	0.99729			323	0.99772	0.99896	0.99835	0.99925	0.99961
	324.7	0.9976	0.99792	1	1	0.99923			324.7	1	0.99868	0.99914	0.99829	0.99903
	326.4	1	0.99759	0.99992	0.99708	0.99865			326.4	0.9992	0.99868	0.99992	0.99805	0.99961

## Sheet: Supplementary Fig. 3
Ch-P1		0 mol %	25 mol %	50 mol %	75 mol %	100 mol %		Ch-P3		0 mol %	25 mol %	50 mol %	75 mol %	100 mol %
	Time (s)	Normalized intensity							Time (s)	Normalized intensity
	0	-2.89371e-07	2.84452e-07	7.5349e-08	3.20608e-07	7.97351e-08			0	-2.69837e-07	5.72193e-07	2.67108e-07	-3.5435e-07	-2.22503e-07
	1.7	0.00544	0.00399	0.0051	0.000273267	0.000171064			1.7	0.00397	0.01007	0.01446	0.0057	-0.000978746
	3.4	0.00967	0.0076	0.00935	0.000331984	0.000292976			3.4	0.00602	0.01624	0.02481	0.00967	-0.00104
	5.1	0.01462	0.01175	0.01215	0.000715432	0.00117			5.1	0.00906	0.02362	0.0328	0.01109	-4.03034e-05
	6.8	0.01805	0.01501	0.01725	0.0011	0.00139			6.8	0.0118	0.02924	0.03859	0.01439	0.00109
	8.5	0.02179	0.01926	0.02036	0.00125	0.00155			8.5	0.01413	0.03469	0.04566	0.01553	0.00132
	10.2	0.02639	0.02215	0.02359	0.0013	0.00172			10.2	0.01685	0.03942	0.04952	0.01863	0.00264
	11.9	0.02324	0.02462	0.0279	0.00228	0.0019			11.9	0.01918	0.04324	0.05492	0.02043	0.0024
	13.6	0.03156	0.02746	0.0303	0.00291	0.00244			13.6	0.02152	0.04728	0.05892	0.02149	0.00266
	15.3	0.03289	0.02972	0.03364	0.00289	0.00248			15.3	0.02487	0.05032	0.06492	0.02314	0.00123
	17	0.03602	0.03258	0.03704	0.00381	0.00261			17	0.02735	0.05361	0.06991	0.02511	0.0013
	18.7	0.03971	0.03486	0.04123	0.00397	0.00287			18.7	0.02869	0.05681	0.07429	0.02661	0.00195
	20.4	0.03896	0.03707	0.04328	0.00423	0.0035			20.4	0.03075	0.06178	0.08035	0.02817	0.00231
	22.1	0.04266	0.03885	0.04556	0.0047	0.00329			22.1	0.03182	0.06363	0.08429	0.03008	0.00352
	23.8	0.04551	0.04133	0.04914	0.00473	0.00379			23.8	0.03483	0.06621	0.08885	0.03065	0.00367
	25.5	0.0453	0.04352	0.05064	0.00506	0.00392			25.5	0.03654	0.06808	0.09368	0.03284	0.00322
	27.2	0.04792	0.04524	0.0535	0.00576	0.00421			27.2	0.03896	0.07142	0.09671	0.0346	0.00365
	28.9	0.05035	0.04625	0.05677	0.00591	0.00463			28.9	0.04116	0.07404	0.10213	0.03614	0.0037
	30.6	0.05333	0.04808	0.05877	0.0066	0.00518			30.6	0.04421	0.07728	0.10788	0.03668	0.00448
	32.3	0.05443	0.05021	0.06047	0.00651	0.00527			32.3	0.046	0.07796	0.11181	0.03851	0.00392
	34	0.05642	0.05179	0.06328	0.00714	0.00586			34	0.04868	0.08085	0.11599	0.03961	0.00592
	35.7	0.05865	0.05334	0.06567	0.00737	0.00645			35.7	0.05067	0.08288	0.12101	0.04159	0.00607
	37.4	0.05687	0.05484	0.06738	0.0079	0.0062			37.4	0.05217	0.08556	0.12502	0.04254	0.00584
	39.1	0.0602	0.05711	0.06845	0.00766	0.00598			39.1	0.05347	0.08733	0.12879	0.0434	0.00627
	40.8	0.06254	0.05809	0.07165	0.00798	0.00594			40.8	0.05574	0.0892	0.13475	0.04473	0.00633
	42.5	0.0572	0.05938	0.07403	0.00878	0.00594			42.5	0.05789	0.09076	0.13878	0.04612	0.00577
	44.2	0.06231	0.0614	0.07613	0.00871	0.00595			44.2	0.0601	0.0939	0.14335	0.04777	0.00514
	45.9	0.06611	0.06231	0.07813	0.00922	0.00709			45.9	0.06135	0.09594	0.14713	0.04907	0.00606
	47.6	0.06622	0.06353	0.08076	0.00968	0.00722			47.6	0.06335	0.09756	0.15171	0.04919	0.00644
	49.3	0.06924	0.06497	0.08269	0.01019	0.00705			49.3	0.06604	0.09995	0.15373	0.05069	0.00734
	51	0.07251	0.06673	0.08439	0.01042	0.0076			51	0.06869	0.10231	0.15943	0.05222	0.00783
	52.7	0.07307	0.06753	0.08615	0.01039	0.00743			52.7	0.06933	0.10281	0.16214	0.05281	0.00806
	54.4	0.07272	0.06931	0.08764	0.01109	0.00798			54.4	0.07112	0.10487	0.16483	0.05416	0.00867
	56.1	0.07657	0.07003	0.09034	0.01148	0.00848			56.1	0.07419	0.10663	0.17061	0.05485	0.00894
	57.8	0.07667	0.07168	0.09148	0.01176	0.00861			57.8	0.07563	0.10809	0.17471	0.05639	0.00865
	59.5	0.07713	0.07275	0.09361	0.01261	0.00789			59.5	0.0766	0.11127	0.17762	0.05725	0.0087
	61.2	0.0785	0.07399	0.09594	0.01306	0.00874			61.2	0.07959	0.11176	0.18195	0.05899	0.00872
	62.9	0.07952	0.07549	0.09731	0.01275	0.00861			62.9	0.08144	0.11388	0.18552	0.05977	0.00896
	64.6	0.07962	0.07657	0.09882	0.01345	0.00891			64.6	0.0833	0.11612	0.18977	0.05955	0.01052
	66.3	0.08145	0.0773	0.10022	0.01325	0.00946			66.3	0.08494	0.11771	0.19249	0.06156	0.01051
	68	0.08053	0.07835	0.10225	0.01425	0.00925			68	0.0868	0.11978	0.19613	0.06163	0.00988
	69.7	0.08247	0.07951	0.10298	0.01459	0.0095			69.7	0.08847	0.12063	0.20042	0.06312	0.00974
	71.4	0.08452	0.08097	0.10588	0.01458	0.00997			71.4	0.08999	0.12226	0.20239	0.06363	0.01034
	73.1	0.08693	0.08227	0.10665	0.01513	0.01052			73.1	0.09245	0.12517	0.20808	0.06492	0.01074
	74.8	0.0836	0.08316	0.10878	0.01577	0.00993			74.8	0.09405	0.12698	0.21067	0.06547	0.01124
	76.5	0.08693	0.0844	0.11082	0.01594	0.01031			76.5	0.0963	0.12779	0.21413	0.06673	0.01139
	78.2	0.09047	0.08559	0.11257	0.01579	0.01095			78.2	0.09793	0.1286	0.21763	0.06752	0.01209
	79.9	0.09094	0.0865	0.11373	0.01623	0.0109			79.9	0.09897	0.13104	0.22109	0.06898	0.01185
	81.6	0.0914	0.08769	0.11595	0.0166	0.01124			81.6	0.10117	0.13218	0.22245	0.06985	0.01179
	83.3	0.09243	0.08807	0.11718	0.01717	0.01201			83.3	0.10295	0.13428	0.2267	0.07098	0.01197
	85	0.0931	0.08901	0.1179	0.01749	0.01137			85	0.1051	0.13577	0.22917	0.07146	0.01192
	86.7	0.09553	0.08966	0.12002	0.01773	0.01154			86.7	0.10746	0.13775	0.23242	0.07217	0.01092
	88.4	0.09553	0.09088	0.12225	0.01807	0.01163			88.4	0.10889	0.13776	0.23696	0.0729	0.01149
	90.1	0.0959	0.09262	0.12286	0.01822	0.01188			90.1	0.10984	0.13989	0.23745	0.07344	0.01164
	91.8	0.09656	0.09328	0.1241	0.01886	0.01214			91.8	0.11241	0.14171	0.24289	0.07522	0.01366
	93.5	0.09863	0.0941	0.12559	0.01909	0.01299			93.5	0.11357	0.14351	0.24618	0.07647	0.01388
	95.2	0.09863	0.09502	0.12737	0.01908	0.01201			95.2	0.1148	0.145	0.24884	0.07641	0.01513
	96.9	0.09732	0.09592	0.1284	0.01952	0.01227			96.9	0.11652	0.14665	0.25198	0.07733	0.01445
	98.6	0.10165	0.09617	0.12984	0.01998	0.01295			98.6	0.11926	0.14765	0.25408	0.07782	0.01377
	100.3	0.09882	0.098	0.1319	0.02026	0.01273			100.3	0.12028	0.14784	0.2571	0.07787	0.0136
	102	0.10222	0.09884	0.13316	0.02061	0.01282			102	0.12228	0.14998	0.26073	0.0794	0.0131
	103.7	0.10278	0.09963	0.1343	0.02097	0.01273			103.7	0.12416	0.15263	0.26373	0.07968	0.01359
	105.4	0.10572	0.10111	0.13522	0.02155	0.01333			105.4	0.1246	0.1538	0.26647	0.08026	0.01384
	107.1	0.10344	0.1022	0.13682	0.02174	0.01427			107.1	0.12616	0.15513	0.26906	0.08147	0.01455
	108.8	0.10762	0.10324	0.13858	0.02245	0.01397			108.8	0.12815	0.15516	0.2724	0.08307	0.01543
	110.5	0.10819	0.10362	0.1397	0.02198	0.01427			110.5	0.12919	0.15781	0.27515	0.08261	0.01485
	112.2	0.10915	0.1054	0.14147	0.02286	0.01405			112.2	0.13116	0.15848	0.27776	0.08349	0.01509
	113.9	0.10762	0.1057	0.14353	0.02296	0.01435			113.9	0.13286	0.16082	0.2819	0.08412	0.01518
	115.6	0.1101	0.10665	0.14412	0.02313	0.01341			115.6	0.1346	0.16167	0.28283	0.08556	0.01669
	117.3	0.10933	0.10679	0.14522	0.02329	0.01491			117.3	0.13585	0.16267	0.2856	0.08566	0.01587
	119	0.11238	0.10714	0.14635	0.02352	0.01478			119	0.13775	0.16385	0.28838	0.08671	0.01694
	120.7	0.11229	0.10908	0.14762	0.02396	0.01422			120.7	0.13996	0.16604	0.29024	0.087	0.01864
	122.4	0.11391	0.11065	0.14916	0.02417	0.01482			122.4	0.14083	0.1689	0.29381	0.0879	0.01735
	124.1	0.11544	0.11115	0.1508	0.02439	0.01495			124.1	0.14188	0.16907	0.29662	0.08949	0.01626
	125.8	0.11418	0.11201	0.15213	0.02464	0.01533			125.8	0.14342	0.16941	0.29786	0.0898	0.01664
	127.5	0.11553	0.11368	0.15289	0.02511	0.01559			127.5	0.14522	0.17076	0.30225	0.09049	0.0168
	129.2	0.11553	0.11348	0.15395	0.02556	0.01589			129.2	0.14749	0.17263	0.30461	0.0908	0.01691
	130.9	0.11448	0.11417	0.15606	0.02583	0.01593			130.9	0.14799	0.17381	0.30491	0.09245	0.01607
	132.6	0.11755	0.11561	0.15552	0.02602	0.0161			132.6	0.15002	0.17398	0.30774	0.09336	0.01742
	134.3	0.11676	0.11571	0.15752	0.02641	0.01631			134.3	0.15217	0.1767	0.31027	0.09432	0.01837
	136	0.11926	0.11683	0.15908	0.02635	0.0164			136	0.15331	0.17721	0.31312	0.09343	0.01874
	137.7	0.12063	0.11836	0.16073	0.02706	0.01687			137.7	0.15429	0.17806	0.31518	0.09392	0.01892
	139.4	0.12071	0.11945	0.16235	0.02713	0.01687			139.4	0.1562	0.17943	0.31741	0.09493	0.01943
	141.1	0.12137	0.11908	0.16331	0.02729	0.0167			141.1	0.15753	0.18079	0.31995	0.09584	0.01894
	142.8	0.12437	0.11955	0.16406	0.02768	0.01713			142.8	0.15785	0.18284	0.32253	0.09692	0.01889
	144.5	0.12331	0.12143	0.16548	0.02846	0.01653			144.5	0.16007	0.18301	0.32508	0.09676	0.0192
	146.2	0.12234	0.12218	0.16664	0.028	0.017			146.2	0.16032	0.1849	0.32796	0.09739	0.02068
	147.9	0.12446	0.12337	0.16791	0.02883	0.01743			147.9	0.16307	0.1861	0.32843	0.0989	0.01917
	149.6	0.12454	0.12372	0.16919	0.02874	0.01717			149.6	0.16352	0.18696	0.33199	0.09907	0.01936
	151.3	0.12707	0.12376	0.17035	0.0292	0.01785			151.3	0.16578	0.18919	0.33311	0.0998	0.01939
	153	0.12526	0.12506	0.17194	0.02961	0.01785			153	0.16749	0.18987	0.33489	0.10092	0.02014
	154.7	0.12584	0.12562	0.17379	0.03023	0.01931			154.7	0.16898	0.19074	0.33878	0.10092	0.01909
	156.4	0.12903	0.1262	0.17386	0.03052	0.01802			156.4	0.17057	0.19281	0.33845	0.10189	0.01863
	158.1	0.12862	0.1269	0.1749	0.03039	0.01794			158.1	0.17108	0.19263	0.34156	0.10141	0.02041
	159.8	0.1252	0.12885	0.17653	0.03036	0.01837			159.8	0.17191	0.19367	0.34369	0.10219	0.02032
	161.5	0.1287	0.12953	0.177	0.03073	0.01923			161.5	0.17334	0.19557	0.34648	0.10381	0.02047
	163.2	0.13026	0.12999	0.17813	0.0307	0.01836			163.2	0.17536	0.19713	0.34808	0.10349	0.02083
	164.9	0.13173	0.13038	0.18048	0.03149	0.01888			164.9	0.17736	0.19782	0.35004	0.10497	0.02114
	166.6	0.13222	0.13087	0.18126	0.03193	0.01897			166.6	0.17807	0.20026	0.35269	0.10454	0.02138
	168.3	0.12919	0.13292	0.17997	0.03239	0.01862			168.3	0.18015	0.19834	0.35399	0.10552	0.02164
	170	0.13321	0.13325	0.18092	0.03176	0.01948			170	0.18106	0.20129	0.35532	0.10647	0.02189
	171.7	0.13296	0.13389	0.18424	0.03205	0.01948			171.7	0.18181	0.20251	0.35734	0.10644	0.02291
	173.4	0.13501	0.13451	0.18518	0.033	0.0203			173.4	0.18327	0.20355	0.36016	0.10738	0.02305
	175.1	0.1346	0.13586	0.18522	0.03364	0.01995			175.1	0.18401	0.20442	0.36265	0.10848	0.02222
	176.8	0.13608	0.13601	0.18744	0.03315	0.01965			176.8	0.18564	0.20652	0.36296	0.10887	0.0222
	178.5	0.13658	0.13754	0.18806	0.03353	0.02008			178.5	0.18555	0.20634	0.36513	0.10945	0.02262
	180.2	0.13715	0.13763	0.19002	0.03346	0.02064			180.2	0.18836	0.20756	0.36732	0.1096	0.02228
	181.9	0.13715	0.13881	0.19084	0.03428	0.02038			181.9	0.18821	0.21038	0.36883	0.11042	0.02103
	183.6	0.13806	0.13972	0.19235	0.03485	0.02085			183.6	0.19099	0.20949	0.37084	0.1113	0.02224
	185.3	0.1417	0.14035	0.1918	0.03431	0.02025			185.3	0.19153	0.21195	0.37233	0.11199	0.02389
	187	0.13979	0.1407	0.19291	0.0348	0.02085			187	0.19426	0.21318	0.37541	0.1121	0.02417
	188.7	0.13929	0.14111	0.19444	0.0351	0.02072			188.7	0.19391	0.21457	0.37676	0.11272	0.02359
	190.4	0.14029	0.14173	0.19575	0.03582	0.02102			190.4	0.19601	0.21528	0.37828	0.11257	0.02292
	192.1	0.14045	0.14286	0.19708	0.03584	0.02119			192.1	0.19678	0.21704	0.37617	0.11272	0.02351
	193.8	0.14443	0.14315	0.19897	0.03606	0.02089			193.8	0.19778	0.21775	0.38131	0.11399	0.02486
	195.5	0.14186	0.14419	0.19843	0.03647	0.02068			195.5	0.19955	0.21705	0.38282	0.11443	0.02454
	197.2	0.14378	0.14466	0.20031	0.03678	0.02171			197.2	0.20109	0.21917	0.38525	0.11581	0.025
	198.9	0.14236	0.14546	0.20144	0.03698	0.02098			198.9	0.20194	0.22094	0.38641	0.11637	0.02543
	200.6	0.14667	0.14609	0.20087	0.03748	0.02128			200.6	0.20334	0.2218	0.389	0.11553	0.02565
	202.3	0.14467	0.14677	0.20274	0.03765	0.02227			202.3	0.2044	0.22306	0.38955	0.11706	0.02393
	204	0.14567	0.14835	0.20296	0.03807	0.0221			204	0.20541	0.2236	0.39071	0.11817	0.02518
	205.7	0.14725	0.14816	0.20483	0.03808	0.02223			205.7	0.20643	0.2252	0.39011	0.11726	0.02574
	207.4	0.14984	0.14897	0.20544	0.03823	0.02197			207.4	0.20848	0.22681	0.39467	0.11864	0.0253
	209.1	0.14833	0.15026	0.20704	0.03823	0.02257			209.1	0.20808	0.2259	0.39599	0.11823	0.02508
	210.8	0.14682	0.1511	0.2093	0.03824	0.02283			210.8	0.20906	0.22751	0.39795	0.11918	0.02554
	212.5	0.14732	0.15154	0.20893	0.03936	0.02335			212.5	0.21099	0.22912	0.39932	0.12027	0.02566
	214.2	0.14782	0.15207	0.20969	0.0389	0.0233			214.2	0.21165	0.22964	0.40114	0.12209	0.02529
	215.9	0.15099	0.15342	0.21102	0.0396	0.02295			215.9	0.21289	0.23037	0.40211	0.12151	0.02497
	217.6	0.15114	0.15406	0.21139	0.03987	0.02339			217.6	0.21453	0.23181	0.40419	0.12238	0.02523
	219.3	0.15367	0.15454	0.2125	0.04037	0.02278			219.3	0.21517	0.23286	0.40563	0.12218	0.02602
	221	0.15215	0.15513	0.21313	0.04048	0.02274			221	0.21623	0.23339	0.40611	0.12298	0.02676
	222.7	0.15425	0.15539	0.21576	0.04035	0.02339			222.7	0.21752	0.23647	0.40738	0.12372	0.02792
	224.4	0.15266	0.15652	0.21539	0.04051	0.02356			224.4	0.21868	0.23753	0.40983	0.12418	0.02896
	226.1	0.15266	0.15674	0.21713	0.04121	0.02343			226.1	0.2196	0.23734	0.41226	0.12435	0.02784
	227.8	0.15323	0.15764	0.21756	0.04182	0.02321			227.8	0.22103	0.2388	0.41306	0.12472	0.02738
	229.5	0.15389	0.15823	0.21891	0.04121	0.02347			229.5	0.22181	0.23878	0.41575	0.12523	0.02637
	231.2	0.15548	0.15893	0.21932	0.04188	0.02377			231.2	0.22258	0.24168	0.41562	0.12538	0.02706
	232.9	0.157	0.15996	0.22024	0.04222	0.02442			232.9	0.22362	0.24186	0.4162	0.12527	0.02854
	234.6	0.15802	0.15985	0.22196	0.04241	0.02459			234.6	0.22553	0.24168	0.41672	0.12612	0.02773
	236.3	0.15816	0.16135	0.22238	0.04253	0.02351			236.3	0.22478	0.2433	0.41958	0.1271	0.02625
	238	0.15911	0.16177	0.22373	0.04314	0.0242			238	0.22604	0.24476	0.42061	0.12758	0.02719
	239.7	0.15961	0.16289	0.2247	0.04339	0.02459			239.7	0.22775	0.24528	0.42238	0.12885	0.02689
	241.4	0.15816	0.16254	0.22528	0.04354	0.02493			241.4	0.22869	0.24728	0.42476	0.12867	0.0263
	243.1	0.16071	0.16452	0.22607	0.04364	0.02467			243.1	0.22996	0.24747	0.42565	0.12913	0.02741
	244.8	0.16122	0.1644	0.22723	0.04381	0.02463			244.8	0.2305	0.24711	0.42663	0.13018	0.02832
	246.5	0.1602	0.1656	0.22762	0.04389	0.02519			246.5	0.23234	0.24871	0.42812	0.12974	0.02949
	248.2	0.16122	0.16614	0.22917	0.04424	0.02567			248.2	0.23286	0.25092	0.42825	0.13102	0.02998
	249.9	0.16282	0.16612	0.22978	0.04463	0.02463			249.9	0.23339	0.25074	0.42969	0.13108	0.02845
	251.6	0.16275	0.16679	0.23133	0.04506	0.02545			251.6	0.23535	0.25131	0.43229	0.1311	0.02956
	253.3	0.16187	0.16756	0.23209	0.0449	0.02532			253.3	0.23574	0.25146	0.43243	0.13191	0.02976
	255	0.1615	0.16792	0.2325	0.04552	0.02588			255	0.2364	0.25461	0.43358	0.13255	0.02919
	256.7	0.16508	0.16845	0.23349	0.0462	0.02588			256.7	0.23734	0.25459	0.43608	0.13263	0.03041
	258.4	0.16515	0.16977	0.23483	0.04585	0.02605			258.4	0.23893	0.25474	0.43735	0.1332	0.031
	260.1	0.16618	0.1697	0.23485	0.04636	0.02623			260.1	0.23959	0.25695	0.43733	0.13385	0.03006
	261.8	0.16772	0.17078	0.23665	0.04628	0.02596			261.8	0.23942	0.25821	0.44001	0.13433	0.03009
	263.5	0.16676	0.17112	0.23779	0.04691	0.02657			263.5	0.23995	0.2584	0.44032	0.13415	0.03025
	265.2	0.16779	0.17183	0.23721	0.04688	0.02644			265.2	0.24261	0.25934	0.44274	0.13543	0.02966
	266.9	0.16734	0.17264	0.23901	0.04738	0.02653			266.9	0.24315	0.26137	0.44152	0.13456	0.02874
	268.6	0.16786	0.17371	0.2394	0.0476	0.02674			268.6	0.24288	0.26191	0.44228	0.13616	0.02959
	270.3	0.16844	0.17445	0.24136	0.04744	0.02687			270.3	0.24315	0.26283	0.44519	0.13639	0.03004
	272	0.16895	0.17478	0.2427	0.04823	0.02708			272	0.24618	0.26395	0.44628	0.13778	0.03088
	273.7	0.17057	0.17488	0.24231	0.04819	0.02761			273.7	0.24593	0.2645	0.4474	0.13767	0.03
	275.4	0.16902	0.17617	0.24354	0.04835	0.02761			275.4	0.24725	0.26672	0.44819	0.13806	0.02938
	277.1	0.17005	0.17686	0.24393	0.0484	0.027			277.1	0.24858	0.26818	0.44934	0.13887	0.0305
	278.8	0.17115	0.17705	0.24608	0.04857	0.02783			278.8	0.24831	0.26799	0.45126	0.13889	0.03178
	280.5	0.17122	0.17743	0.24589	0.04871	0.02743			280.5	0.24924	0.26837	0.4516	0.13962	0.0308
	282.2	0.17277	0.17879	0.24589	0.04983	0.02808			282.2	0.24953	0.2695	0.45477	0.13908	0.03289
	283.9	0.17129	0.17882	0.24707	0.04988	0.0279			283.9	0.25098	0.27098	0.45615	0.13995	0.03289
	285.6	0.17563	0.17918	0.24866	0.05025	0.02799			285.6	0.25178	0.27244	0.4581	0.13954	0.03154
	287.3	0.17446	0.18064	0.25021	0.04987	0.0283			287.3	0.25313	0.27187	0.45518	0.14005	0.03173
	289	0.17239	0.18035	0.24886	0.05048	0.02838			289	0.25421	0.27338	0.45892	0.14154	0.03081
	290.7	0.17452	0.18191	0.25084	0.05022	0.02855			290.7	0.25354	0.27451	0.45888	0.14035	0.0317
	292.4	0.1766	0.18136	0.25244	0.05043	0.02886			292.4	0.25595	0.27526	0.45873	0.14173	0.03185
	294.1	0.17511	0.18258	0.25288	0.05135	0.02899			294.1	0.25675	0.27617	0.46208	0.14261	0.03243
	295.8	0.29421	0.21275	0.25543	0.05155	0.02934			295.8	0.25717	0.3334	0.4628	0.14299	0.03321
	297.5	0.80662	0.73758	0.50145	0.53321	0.45785			297.5	0.72299	0.73869	0.68394	0.5197	0.04162
	299.2	0.98445	0.99588	0.89298	0.96086	0.93944			299.2	0.98998	0.97161	0.93316	0.90111	0.4788
	300.9	0.99859	0.99745	0.99016	0.995	0.9963			300.9	0.99773	0.99343	0.98702	0.97984	0.93482
	302.6	0.99585	0.99848	0.9942	0.99685	0.99892			302.6	0.99889	0.99576	0.99716	0.99036	0.98539
	304.3	0.99757	0.99878	0.99563	0.99827	0.9988			304.3	0.99688	0.9987	0.99844	0.99726	0.99135
	306	0.99964	0.99702	0.9981	0.997	0.99893			306	0.99915	0.99794	0.99928	0.99835	0.99836
	307.7	0.99207	1	0.99788	0.99893	0.9984			307.7	0.99546	0.99911	0.9994	0.99779	0.99627
	309.4	0.99482	0.99927	0.99847	0.99831	0.9999			309.4	0.99433	0.99972	1.00036	0.9998	0.99878
	311.1	0.99759	0.99878	0.99812	1.00044	1.00165			311.1	0.99858	0.99938	1.0014	0.99961	0.99999
	312.8	0.99381	0.99902	0.99964	1.00033	1.00065			312.8	0.99886	0.9991	0.99912	1.00196	0.99808
	314.5	0.99965	0.99902	0.99789	0.99982	0.99993			314.5	0.99716	1.0022	1.00301	1.00198	1.00041
	316.2	1	0.99829	0.99871	0.99726	0.99975			316.2	0.99773	1.00027	1.00239	0.99895	1.00546
	317.9	1	0.99775	0.99497	0.99766	1.00005			317.9	0.99801	1.00297	1.00224	1.0016	1.00502
	319.6	0.99623	0.99805	0.99497	0.99874	1.00106			319.6	0.99855	0.99993	0.99966	1.00181	1.00165
	321.3	0.99726	0.9978	1	0.99829	0.99964			321.3	0.99628	0.99635	0.9987	0.99856	0.99879
	323	0.99623	0.99976	0.99931	1	1			323	1	1.00138	1.00167	1.0009	1.00026
	324.7	0.99691	0.99927	0.99931	0.99942	0.99951			324.7	0.99798	1.0009	0.99864	1.00035	1.00017
	326.4	0.9976	0.99677	0.99966	0.99907	0.99975			326.4	0.99514	1	1	1	1
Ch-P5		0 mol %	25 mol %	50 mol %	75 mol %	100 mol %		Ch-P7		0 mol %	25 mol %	50 mol %	75 mol %	100 mol %
	Time (s)	Normalized intensity							Time (s)	Normalized intensity
	0	-1.56558e-08	-1.10667e-07	5.07902e-07	-3.76008e-07	1.38018e-07			0	4.65512e-08	1.16042e-07	-5.56385e-08	-3.05656e-08	-2.97073e-07
	1.7	0.00716	0.00679	0.00832	0.00557	-3.63217e-05			1.7	0.00461	0.0111	0.02073	0.00567	0.0032
	3.4	0.01431	0.01064	0.01577	0.00755	0.000273137			3.4	0.00823	0.02101	0.03911	0.01211	0.00354
	5.1	0.01591	0.01242	0.02225	0.00879	-0.000236212			5.1	0.01186	0.03161	0.0588	0.01812	0.00565
	6.8	0.018	0.01402	0.02817	0.01018	0.000534234			6.8	0.01592	0.0416	0.07757	0.02303	0.00621
	8.5	0.01966	0.01641	0.03338	0.01156	0.0022			8.5	0.01804	0.05068	0.09602	0.02896	0.00748
	10.2	0.02504	0.01843	0.0372	0.01318	0.00212			10.2	0.02195	0.05976	0.11171	0.03274	0.00824
	11.9	0.03117	0.01995	0.04119	0.01348	0.00122			11.9	0.02505	0.06752	0.13052	0.03646	0.00957
	13.6	0.03216	0.02111	0.04476	0.0135	0.00296			13.6	0.02817	0.07514	0.14822	0.04123	0.00969
	15.3	0.03506	0.02295	0.04872	0.01471	0.00151			15.3	0.0311	0.08344	0.16207	0.04401	0.01065
	17	0.03889	0.02482	0.05073	0.01568	0.00206			17	0.03278	0.0901	0.1766	0.04975	0.01123
	18.7	0.03834	0.02639	0.05485	0.01605	0.00285			18.7	0.03578	0.09536	0.19128	0.0554	0.01178
	20.4	0.04188	0.02787	0.05728	0.01608	0.00435			20.4	0.03784	0.10161	0.20441	0.05631	0.01198
	22.1	0.04331	0.02963	0.06064	0.01819	0.00326			22.1	0.04107	0.10761	0.21809	0.06045	0.01217
	23.8	0.04534	0.03126	0.06364	0.01878	0.00333			23.8	0.04293	0.11338	0.23032	0.06356	0.01308
	25.5	0.04888	0.03258	0.06605	0.01813	0.00452			25.5	0.04512	0.11946	0.24265	0.06722	0.01327
	27.2	0.04996	0.03387	0.06889	0.01962	0.00517			27.2	0.04763	0.12416	0.25247	0.06922	0.01338
	28.9	0.05218	0.03536	0.07248	0.02102	0.00513			28.9	0.04977	0.1304	0.26417	0.07245	0.014
	30.6	0.0547	0.03643	0.07333	0.02067	0.00377			30.6	0.05252	0.1355	0.27498	0.07614	0.01513
	32.3	0.05504	0.03808	0.07623	0.02161	0.00582			32.3	0.05387	0.1403	0.2842	0.08044	0.01582
	34	0.05754	0.0391	0.0793	0.02155	0.00698			34	0.05559	0.14522	0.2935	0.08246	0.0164
	35.7	0.05983	0.0412	0.08193	0.02254	0.00623			35.7	0.05738	0.1491	0.30181	0.08527	0.0164
	37.4	0.05864	0.04216	0.08416	0.02181	0.0054			37.4	0.05983	0.15434	0.31121	0.0881	0.01673
	39.1	0.06054	0.04302	0.08613	0.02277	0.00701			39.1	0.06206	0.15994	0.31952	0.09064	0.01749
	40.8	0.06366	0.0438	0.08807	0.02346	0.00647			40.8	0.06296	0.16386	0.3277	0.09367	0.01769
	42.5	0.06661	0.04529	0.09121	0.02383	0.00474			42.5	0.06487	0.16819	0.33464	0.09524	0.01884
	44.2	0.06695	0.04621	0.09422	0.02421	0.00599			44.2	0.06697	0.1731	0.34397	0.09716	0.0187
	45.9	0.06811	0.04801	0.09599	0.02443	0.00677			45.9	0.06894	0.17791	0.35087	0.101	0.01841
	47.6	0.06978	0.04933	0.09874	0.02487	0.00677			47.6	0.07187	0.18167	0.356	0.10268	0.01911
	49.3	0.07176	0.04992	0.10091	0.0253	0.00701			49.3	0.07302	0.18586	0.36371	0.10465	0.0195
	51	0.07342	0.05148	0.1026	0.02525	0.00848			51	0.07482	0.19013	0.37054	0.10648	0.01999
	52.7	0.07525	0.053	0.1056	0.02563	0.00811			52.7	0.07648	0.19333	0.37547	0.10984	0.01979
	54.4	0.07533	0.05372	0.10776	0.02648	0.00817			54.4	0.07861	0.19692	0.38171	0.11134	0.02042
	56.1	0.07784	0.05515	0.11025	0.02632	0.0078			56.1	0.07998	0.20153	0.38595	0.11449	0.02165
	57.8	0.08047	0.05543	0.11153	0.02656	0.00892			57.8	0.08147	0.20481	0.39038	0.11472	0.0217
	59.5	0.08075	0.0567	0.11323	0.02757	0.00964			59.5	0.08302	0.20869	0.39729	0.11765	0.02168
	61.2	0.08242	0.0579	0.11627	0.02779	0.00899			61.2	0.08487	0.21364	0.40236	0.12051	0.02254
	62.9	0.08257	0.0588	0.11783	0.02741	0.00909			62.9	0.08647	0.21598	0.4083	0.12285	0.02246
	64.6	0.08557	0.06036	0.12071	0.02876	0.01127			64.6	0.08813	0.22028	0.41355	0.124	0.02268
	66.3	0.08641	0.06078	0.12355	0.02866	0.01032			66.3	0.08989	0.22295	0.41704	0.12812	0.02292
	68	0.0847	0.06122	0.12551	0.02912	0.00994			68	0.09157	0.228	0.42179	0.12864	0.02438
	69.7	0.08753	0.06323	0.12717	0.02971	0.01004			69.7	0.08931	0.23099	0.42525	0.13281	0.02457
	71.4	0.08757	0.06365	0.12891	0.03043	0.0112			71.4	0.09477	0.23436	0.42965	0.13271	0.02525
	73.1	0.09032	0.06522	0.13046	0.03083	0.0101			73.1	0.09615	0.2368	0.43402	0.13611	0.02537
	74.8	0.09071	0.06624	0.13317	0.03075	0.01064			74.8	0.09801	0.24043	0.43857	0.13722	0.026
	76.5	0.09226	0.06657	0.13485	0.03143	0.01226			76.5	0.09894	0.24387	0.4411	0.13943	0.02592
	78.2	0.09347	0.06758	0.13773	0.03129	0.01152			78.2	0.10053	0.24701	0.44423	0.14063	0.02577
	79.9	0.09507	0.06877	0.13917	0.03119	0.01071			79.9	0.102	0.24934	0.44829	0.14294	0.02687
	81.6	0.09585	0.06967	0.14117	0.03215	0.01115			81.6	0.10311	0.25347	0.4531	0.14541	0.02673
	83.3	0.09696	0.07073	0.14306	0.03265	0.01204			83.3	0.10503	0.25675	0.45547	0.14817	0.02762
	85	0.09635	0.07191	0.1447	0.03329	0.01152			85	0.10581	0.25979	0.45915	0.14947	0.02811
	86.7	0.09864	0.07238	0.14796	0.03341	0.01161			86.7	0.10774	0.26311	0.46267	0.15104	0.02821
	88.4	0.1022	0.07321	0.1486	0.03438	0.01344			88.4	0.10922	0.26587	0.46661	0.15198	0.0287
	90.1	0.10104	0.07361	0.15025	0.03351	0.01241			90.1	0.11086	0.26951	0.46931	0.15218	0.02842
	91.8	0.10269	0.0751	0.15319	0.03375	0.01145			91.8	0.10853	0.2723	0.4723	0.15659	0.02909
	93.5	0.10584	0.07615	0.15445	0.03542	0.01344			93.5	0.11252	0.27583	0.47449	0.15814	0.03002
	95.2	0.1057	0.07655	0.15649	0.035	0.01402			95.2	0.1138	0.27919	0.47756	0.15943	0.03075
	96.9	0.10765	0.07793	0.15895	0.03524	0.01276			96.9	0.11567	0.28098	0.48152	0.16131	0.0307
	98.6	0.10845	0.07874	0.16116	0.0357	0.01206			98.6	0.11724	0.28451	0.48216	0.16357	0.03119
	100.3	0.1087	0.07916	0.16258	0.03619	0.0147			100.3	0.11837	0.28733	0.48563	0.16525	0.0321
	102	0.11046	0.08063	0.16369	0.03633	0.01419			102	0.11916	0.28988	0.48774	0.16737	0.03181
	103.7	0.11171	0.08133	0.16606	0.03734	0.01369			103.7	0.12083	0.29285	0.49003	0.1693	0.03279
	105.4	0.1111	0.08242	0.16819	0.03782	0.01493			105.4	0.12132	0.2942	0.49335	0.17061	0.03239
	107.1	0.11415	0.08393	0.16953	0.0373	0.01441			107.1	0.12434	0.2978	0.49563	0.17116	0.03266
	108.8	0.11549	0.08443	0.17103	0.03918	0.01383			108.8	0.12476	0.3002	0.49815	0.17306	0.03365
	110.5	0.11675	0.0844	0.17432	0.0391	0.01553			110.5	0.12564	0.30213	0.50075	0.17361	0.03429
	112.2	0.11821	0.08578	0.17695	0.03934	0.0156			112.2	0.12648	0.30411	0.50235	0.17609	0.03434
	113.9	0.11672	0.08653	0.17836	0.04084	0.0153			113.9	0.12762	0.30805	0.504	0.17771	0.03419
	115.6	0.11866	0.08749	0.18027	0.04025	0.01427			115.6	0.12943	0.31154	0.50787	0.18018	0.03464
	117.3	0.11853	0.08813	0.18185	0.03989	0.01538			117.3	0.13052	0.31413	0.5095	0.18189	0.03543
	119	0.12066	0.08875	0.18201	0.04186	0.01612			119	0.13119	0.31612	0.51082	0.18342	0.03617
	120.7	0.12143	0.08951	0.18535	0.04147	0.01457			120.7	0.13272	0.31796	0.51283	0.18499	0.03674
	122.4	0.12266	0.09086	0.18694	0.04222	0.01517			122.4	0.13416	0.32119	0.51371	0.18695	0.03656
	124.1	0.12318	0.09131	0.18797	0.04273	0.01725			124.1	0.1354	0.32488	0.5167	0.1883	0.03736
	125.8	0.1266	0.09241	0.19028	0.04259	0.01612			125.8	0.13598	0.32719	0.51771	0.19003	0.03751
	127.5	0.12685	0.09236	0.19174	0.04363	0.01644			127.5	0.13727	0.32904	0.51996	0.1914	0.03798
	129.2	0.12831	0.09343	0.19472	0.04467	0.01711			129.2	0.13863	0.33122	0.52164	0.1931	0.03843
	130.9	0.12808	0.09371	0.19596	0.04422	0.0171			130.9	0.14029	0.3334	0.52461	0.19298	0.0388
	132.6	0.12941	0.09462	0.19799	0.04547	0.01651			132.6	0.14092	0.33651	0.52572	0.19566	0.03939
	134.3	0.13014	0.09552	0.20115	0.04598	0.01718			134.3	0.14169	0.33745	0.52755	0.19756	0.03927
	136	0.13124	0.09711	0.20147	0.04624	0.01725			136	0.14233	0.34011	0.52982	0.19777	0.04019
	137.7	0.13199	0.0975	0.20285	0.04813	0.01717			137.7	0.14349	0.34324	0.53178	0.19975	0.04004
	139.4	0.13226	0.09898	0.20526	0.04781	0.01726			139.4	0.14559	0.34513	0.53326	0.20154	0.04081
	141.1	0.13342	0.09955	0.20678	0.04836	0.01883			141.1	0.14627	0.3475	0.53478	0.20348	0.04101
	142.8	0.13383	0.09971	0.20936	0.04903	0.0177			142.8	0.146	0.34971	0.53712	0.20561	0.04184
	144.5	0.13505	0.10054	0.21079	0.04994	0.01785			144.5	0.1484	0.35129	0.53802	0.20503	0.04292
	146.2	0.13639	0.10088	0.21243	0.05115	0.01808			146.2	0.14931	0.35511	0.54027	0.20588	0.04296
	147.9	0.13802	0.10179	0.2125	0.05165	0.01896			147.9	0.15055	0.35575	0.54	0.20958	0.04324
	149.6	0.13843	0.1027	0.2154	0.05188	0.01741			149.6	0.1518	0.35862	0.54329	0.20919	0.04344
	151.3	0.13911	0.10388	0.21606	0.05191	0.01875			151.3	0.15217	0.36037	0.54407	0.21172	0.04479
	153	0.13902	0.10415	0.21839	0.05323	0.01903			153	0.15342	0.36326	0.5453	0.21254	0.04467
	154.7	0.1406	0.10519	0.22046	0.05359	0.01874			154.7	0.15517	0.36632	0.54748	0.21376	0.04502
	156.4	0.14178	0.10587	0.22252	0.05342	0.01957			156.4	0.15561	0.36711	0.54694	0.21494	0.04593
	158.1	0.14278	0.10632	0.22434	0.05492	0.01994			158.1	0.15619	0.37002	0.54903	0.2179	0.04643
	159.8	0.14378	0.10692	0.2263	0.05489	0.01882			159.8	0.15757	0.3718	0.54993	0.21912	0.04585
	161.5	0.14478	0.10756	0.22761	0.05591	0.01853			161.5	0.15815	0.37326	0.55212	0.2203	0.04615
	163.2	0.14686	0.10804	0.22913	0.05573	0.01981			163.2	0.16012	0.37521	0.55419	0.22034	0.04741
	164.9	0.14635	0.11	0.23068	0.0567	0.0201			164.9	0.16097	0.37732	0.55631	0.22171	0.04737
	166.6	0.14801	0.11063	0.2328	0.05799	0.01921			166.6	0.16114	0.38058	0.55529	0.22351	0.04754
	168.3	0.14798	0.11121	0.23448	0.05788	0.0204			168.3	0.16209	0.38354	0.55759	0.22551	0.04875
	170	0.14911	0.11143	0.2361	0.05908	0.02055			170	0.16189	0.38486	0.55885	0.22571	0.04954
	171.7	0.15057	0.11233	0.23824	0.06013	0.01988			171.7	0.16479	0.38714	0.55975	0.22714	0.05017
	173.4	0.15155	0.11341	0.23885	0.05923	0.01982			173.4	0.1652	0.38848	0.56127	0.22878	0.05017
	175.1	0.15334	0.11433	0.24007	0.06029	0.0225			175.1	0.16684	0.3893	0.56142	0.23097	0.05043
	176.8	0.15388	0.11518	0.24359	0.06052	0.02175			176.8	0.16557	0.39276	0.56184	0.23277	0.05052
	178.5	0.15439	0.11548	0.24512	0.06088	0.01965			178.5	0.16866	0.39458	0.56512	0.23176	0.05128
	180.2	0.15529	0.11566	0.24574	0.06222	0.02048			180.2	0.16911	0.39609	0.56501	0.23399	0.05235
	181.9	0.15634	0.11584	0.24788	0.06344	0.02168			181.9	0.17007	0.39675	0.56701	0.23579	0.05322
	183.6	0.15679	0.11632	0.25003	0.06344	0.02182			183.6	0.17113	0.39996	0.56813	0.23686	0.05373
	185.3	0.15856	0.11749	0.25156	0.06371	0.02086			185.3	0.17134	0.40108	0.56641	0.23828	0.05355
	187	0.15992	0.11828	0.25233	0.06424	0.02251			187	0.17255	0.40306	0.57128	0.23887	0.05334
	188.7	0.15979	0.11889	0.25358	0.06516	0.02228			188.7	0.17386	0.40491	0.57165	0.24031	0.0538
	190.4	0.1611	0.11994	0.25544	0.06623	0.02183			190.4	0.17472	0.40643	0.57118	0.24297	0.05449
	192.1	0.16171	0.11993	0.25761	0.06621	0.02438			192.1	0.17614	0.4093	0.57246	0.24234	0.05608
	193.8	0.162	0.12072	0.25783	0.06663	0.0228			193.8	0.17721	0.41081	0.57423	0.24295	0.05564
	195.5	0.16327	0.12092	0.26015	0.06741	0.02146			195.5	0.17728	0.41184	0.57563	0.2444	0.05559
	197.2	0.16443	0.12251	0.26247	0.06831	0.02191			197.2	0.17748	0.41576	0.57676	0.24602	0.05733
	198.9	0.16566	0.12384	0.26311	0.06887	0.02273			198.9	0.17884	0.41589	0.57683	0.24726	0.05651
	200.6	0.16561	0.12368	0.26512	0.07	0.02183			200.6	0.18006	0.41831	0.57699	0.24953	0.05764
	202.3	0.16757	0.12378	0.2667	0.07055	0.02393			202.3	0.18054	0.42069	0.57854	0.25097	0.05789
	204	0.16691	0.125	0.26824	0.07153	0.02274			204	0.18242	0.42119	0.5786	0.2524	0.05882
	205.7	0.16874	0.12556	0.26938	0.07166	0.02318			205.7	0.18277	0.42412	0.58097	0.25279	0.05974
	207.4	0.16879	0.1264	0.27161	0.07271	0.02386			207.4	0.18379	0.42426	0.58235	0.25383	0.06016
	209.1	0.17014	0.12684	0.27442	0.07325	0.02462			209.1	0.18448	0.42722	0.58088	0.25589	0.06049
	210.8	0.1726	0.12736	0.27395	0.0738	0.02319			210.8	0.18588	0.4282	0.58204	0.25609	0.06123
	212.5	0.17086	0.12859	0.27599	0.07472	0.02401			212.5	0.18665	0.42997	0.58479	0.25695	0.06189
	214.2	0.17393	0.12871	0.27695	0.07501	0.02431			214.2	0.1876	0.43203	0.58418	0.25881	0.06185
	215.9	0.17363	0.12932	0.27887	0.07517	0.02348			215.9	0.1878	0.43373	0.58591	0.26044	0.06265
	217.6	0.17421	0.12994	0.27999	0.07661	0.02319			217.6	0.18958	0.4369	0.58486	0.26045	0.06344
	219.3	0.17646	0.13087	0.28095	0.07807	0.02461			219.3	0.19079	0.43737	0.58654	0.2615	0.0638
	221	0.17676	0.13049	0.28287	0.0764	0.02507			221	0.19192	0.43951	0.58745	0.26317	0.06357
	222.7	0.17729	0.13225	0.28541	0.07812	0.02357			222.7	0.19232	0.44158	0.5895	0.26526	0.06438
	224.4	0.17898	0.13273	0.2864	0.07922	0.0256			224.4	0.19284	0.44381	0.59215	0.26503	0.06462
	226.1	0.17979	0.13348	0.28865	0.07897	0.0253			226.1	0.19394	0.44437	0.59148	0.26713	0.0656
	227.8	0.18092	0.1336	0.28978	0.07989	0.02454			227.8	0.19449	0.4462	0.59238	0.26734	0.06566
	229.5	0.18161	0.1349	0.29138	0.08041	0.0253			229.5	0.19556	0.4465	0.59193	0.26819	0.06678
	231.2	0.18125	0.1349	0.29315	0.08055	0.02582			231.2	0.1953	0.44829	0.59152	0.27007	0.06767
	232.9	0.18216	0.1358	0.29446	0.082	0.02492			232.9	0.19674	0.45129	0.59279	0.2707	0.06832
	234.6	0.1834	0.13649	0.29574	0.08246	0.02583			234.6	0.19758	0.45199	0.59314	0.2726	0.06919
	236.3	0.1848	0.13642	0.29737	0.08364	0.02681			236.3	0.19912	0.45373	0.59673	0.27302	0.07009
	238	0.1852	0.13768	0.29819	0.08286	0.02583			238	0.19979	0.45567	0.59574	0.27407	0.0695
	239.7	0.1854	0.13828	0.29964	0.08437	0.02734			239.7	0.20038	0.45641	0.59471	0.27597	0.07018
	241.4	0.18624	0.1389	0.30243	0.08461	0.02673			241.4	0.20207	0.45874	0.59836	0.2766	0.0709
	243.1	0.18803	0.1392	0.30408	0.08501	0.02666			243.1	0.2018	0.46015	0.59694	0.27724	0.07219
	244.8	0.18823	0.13994	0.3039	0.08651	0.02643			244.8	0.20279	0.46054	0.59798	0.27851	0.07228
	246.5	0.1883	0.14051	0.30604	0.08732	0.02749			246.5	0.20376	0.46283	0.59943	0.27893	0.07223
	248.2	0.18976	0.14102	0.30801	0.08789	0.02848			248.2	0.20437	0.46438	0.59868	0.28127	0.07308
	249.9	0.19095	0.14088	0.3085	0.08724	0.02666			249.9	0.20466	0.46642	0.5993	0.28169	0.07363
	251.6	0.19091	0.14206	0.30999	0.08886	0.02666			251.6	0.20607	0.46823	0.60206	0.28382	0.07397
	253.3	0.19216	0.14254	0.31247	0.0893	0.02726			253.3	0.20659	0.46897	0.60205	0.28468	0.07498
	255	0.19312	0.14342	0.3138	0.09037	0.02688			255	0.20785	0.47005	0.6026	0.28467	0.07606
	256.7	0.19372	0.14396	0.31479	0.09094	0.02726			256.7	0.20852	0.47259	0.60383	0.28532	0.07636
	258.4	0.19457	0.14349	0.31613	0.09121	0.02817			258.4	0.20816	0.47255	0.60203	0.28617	0.07672
	260.1	0.19589	0.14493	0.31713	0.09188	0.02825			260.1	0.20893	0.47476	0.60435	0.2883	0.07726
	261.8	0.19572	0.14609	0.31895	0.09366	0.02696			261.8	0.21094	0.47706	0.60485	0.2898	0.07708
	263.5	0.19698	0.14711	0.31979	0.09356	0.0284			263.5	0.21176	0.47835	0.60517	0.29003	0.07852
	265.2	0.19783	0.14769	0.32195	0.09478	0.02855			265.2	0.21256	0.47854	0.60696	0.29173	0.07944
	266.9	0.1982	0.14769	0.32279	0.09522	0.02772			266.9	0.21321	0.48115	0.60781	0.2928	0.08023
	268.6	0.19992	0.14906	0.32397	0.09657	0.02749			268.6	0.21401	0.48249	0.6062	0.29388	0.08032
	270.3	0.20008	0.14875	0.32497	0.09617	0.02916			270.3	0.21441	0.48438	0.60918	0.29539	0.08113
	272	0.20113	0.14934	0.32765	0.097	0.02901			272	0.21643	0.48466	0.60972	0.29583	0.08159
	273.7	0.20306	0.14999	0.32918	0.09781	0.02855			273.7	0.20874	0.48592	0.60922	0.29561	0.08131
	275.4	0.20325	0.15073	0.3307	0.09847	0.02916			275.4	0.21746	0.48816	0.61165	0.29689	0.08202
	277.1	0.20255	0.15041	0.33188	0.09863	0.02924			277.1	0.21781	0.48758	0.61003	0.29798	0.08307
	278.8	0.20468	0.15061	0.33273	0.09946	0.02802			278.8	0.21955	0.49017	0.61127	0.2995	0.08281
	280.5	0.204	0.15232	0.33307	0.10057	0.03023			280.5	0.21962	0.48961	0.61026	0.3008	0.08415
	282.2	0.20481	0.15331	0.33561	0.101	0.03022			282.2	0.22121	0.49284	0.61057	0.30123	0.08421
	283.9	0.20622	0.15316	0.33578	0.10183	0.02939			283.9	0.22215	0.49464	0.61169	0.30123	0.08506
	285.6	0.20768	0.15303	0.33799	0.10254	0.02931			285.6	0.22078	0.49686	0.61244	0.30123	0.08616
	287.3	0.20796	0.15456	0.3397	0.10366	0.03045			287.3	0.22328	0.49696	0.61369	0.30426	0.08687
	289	0.20801	0.15517	0.34056	0.10421	0.03106			289	0.22429	0.49914	0.61475	0.3047	0.08731
	290.7	0.20949	0.15559	0.34193	0.10407	0.03098			290.7	0.22493	0.50029	0.61613	0.30666	0.08873
	292.4	0.20869	0.1559	0.34227	0.1053	0.03106			292.4	0.22497	0.50127	0.61518	0.3071	0.08819
	294.1	0.21122	0.15615	0.34467	0.10641	0.03083			294.1	0.22583	0.50309	0.61405	0.30928	0.08839
	295.8	0.21159	0.15379	0.34605	0.11675	0.02984			295.8	0.22631	0.50422	0.62426	0.3095	0.22459
	297.5	0.53506	0.58017	0.61291	0.70072	0.36854			297.5	0.5969	0.75057	0.90191	0.63967	0.77812
	299.2	0.96813	0.9565	0.98192	0.98971	0.91527			299.2	0.96763	0.96661	0.99205	0.95873	0.98624
	300.9	0.99683	0.99627	0.9995	0.99052	0.98883			300.9	0.99511	0.99464	0.99901	0.99328	0.99681
	302.6	0.99868	0.99782	0.99917	0.99694	0.9911			302.6	1.00368	0.99447	0.99605	0.99536	0.99967
	304.3	0.99764	0.99862	0.99884	0.9998	0.99498			304.3	1.0021	0.99649	0.9994	0.99415	0.99852
	306	0.99901	0.99992	1	1.00204	0.99718			306	1.00044	0.9982	1.00025	0.99549	0.99938
	307.7	1.00149	1.00017	1.00079	0.99856	0.99809			307.7	0.99962	0.99812	0.9994	0.99866	0.99996
	309.4	1.00006	0.99918	0.99905	0.99831	0.99657			309.4	1.00063	0.9998	0.99583	1.0006	0.99881
	311.1	0.99974	0.99995	1.00025	1.00169	0.9991			311.1	1.00084	0.99948	0.99966	0.99599	1.00054
	312.8	0.99948	0.99845	1.00087	0.99914	0.99712			312.8	0.99981	0.99983	0.99792	0.99769	1.00083
	314.5	0.9974	0.99948	0.99789	0.99953	1			314.5	0.99974	0.99788	0.99959	0.99818	1.00112
	316.2	1	0.99923	0.99996	1.00265	0.99867			316.2	0.9987	0.99697	0.9991	0.99805	0.99854
	317.9	1.00195	0.99773	0.99934	0.99895	0.99645			317.9	0.99722	0.99937	0.99995	0.9995	1.00083
	319.6	0.9989	0.99848	1.00187	1.00061	0.99645			319.6	1.0003	0.9987	0.99897	0.99818	1.0017
	321.3	1.0013	0.99851	0.99859	1.00047	0.99967			321.3	1.00059	0.99819	0.99966	0.99926	1.00083
	323	1	1	0.99784	1	0.99977			323	1.00161	0.99717	1	0.99756	0.99883
	324.7	0.99922	0.99724	0.99809	1.00041	0.99459			324.7	1	1	0.9995	0.99999	0.99827
	326.4	0.99902	0.99699	1	1.0018	1			326.4	0.9989	0.99864	0.9983	0.99865	1
Ch-C1		0 mol %	25 mol %	50 mol %	75 mol %	100 mol %
	Time (s)	Normalized intensity
	0	-3.68132e-07	5.14455e-08	3.28174e-07	5.5516e-08	-2.08126e-08
	1.7	0.01556	0.04909	0.10141	0.0484	0.01451
	3.4	0.02758	0.07355	0.16084	0.06952	0.02382
	5.1	0.03716	0.08285	0.2067	0.08617	0.03237
	6.8	0.04362	0.09531	0.24481	0.09919	0.0391
	8.5	0.04943	0.10668	0.27879	0.11643	0.04399
	10.2	0.05493	0.11583	0.30933	0.13027	0.04904
	11.9	0.05777	0.12072	0.33676	0.14181	0.05484
	13.6	0.06204	0.1284	0.36247	0.15405	0.05896
	15.3	0.06552	0.13574	0.38488	0.16785	0.06276
	17	0.06858	0.14446	0.40316	0.17892	0.06653
	18.7	0.07136	0.15124	0.42329	0.18529	0.07032
	20.4	0.07398	0.15316	0.43859	0.19977	0.0731
	22.1	0.07668	0.16285	0.45342	0.21038	0.07635
	23.8	0.07899	0.16687	0.46715	0.21923	0.07966
	25.5	0.08056	0.17318	0.47912	0.22833	0.08304
	27.2	0.08329	0.18069	0.49086	0.23768	0.08501
	28.9	0.08656	0.18402	0.5042	0.2454	0.08739
	30.6	0.08802	0.18935	0.51106	0.25402	0.09031
	32.3	0.09056	0.19591	0.52259	0.26262	0.0935
	34	0.09206	0.19918	0.53144	0.26888	0.0967
	35.7	0.09427	0.2047	0.53762	0.27812	0.09906
	37.4	0.09653	0.20813	0.54629	0.28419	0.10107
	39.1	0.09907	0.21174	0.55513	0.28966	0.10272
	40.8	0.09993	0.21453	0.56034	0.29709	0.10551
	42.5	0.10154	0.21937	0.5676	0.30309	0.10739
	44.2	0.10294	0.21847	0.57244	0.3095	0.10997
	45.9	0.10477	0.23168	0.5798	0.3137	0.11171
	47.6	0.10766	0.23108	0.58401	0.32139	0.11486
	49.3	0.10831	0.23705	0.59078	0.32712	0.11578
	51	0.11007	0.24167	0.59503	0.33313	0.11977
	52.7	0.11264	0.24224	0.60025	0.33779	0.12167
	54.4	0.11448	0.24684	0.60506	0.34259	0.12426
	56.1	0.11548	0.25147	0.6103	0.34636	0.12474
	57.8	0.11668	0.2542	0.61446	0.35272	0.12639
	59.5	0.11883	0.26027	0.61807	0.35588	0.12906
	61.2	0.12001	0.26321	0.61939	0.36062	0.132
	62.9	0.12241	0.26652	0.62493	0.36589	0.13411
	64.6	0.1234	0.26872	0.62844	0.37011	0.13533
	66.3	0.1254	0.27278	0.6297	0.37371	0.13755
	68	0.12672	0.27551	0.63473	0.37905	0.13845
	69.7	0.12868	0.2811	0.63893	0.38267	0.14035
	71.4	0.13025	0.28182	0.64236	0.38551	0.14212
	73.1	0.13116	0.28681	0.64404	0.39022	0.14435
	74.8	0.1329	0.29244	0.64724	0.39295	0.14564
	76.5	0.13509	0.29455	0.64966	0.39339	0.14753
	78.2	0.13623	0.29674	0.65323	0.39842	0.1486
	79.9	0.13746	0.3012	0.65676	0.4035	0.15029
	81.6	0.13929	0.30303	0.65846	0.40619	0.15241
	83.3	0.14023	0.30708	0.66187	0.41008	0.1545
	85	0.14278	0.30941	0.66479	0.41108	0.15603
	86.7	0.14451	0.31299	0.6655	0.41484	0.15813
	88.4	0.14567	0.31464	0.6711	0.41913	0.15847
	90.1	0.14639	0.32163	0.67282	0.42177	0.16035
	91.8	0.14821	0.32103	0.67195	0.42337	0.16249
	93.5	0.1509	0.32391	0.67489	0.42645	0.16325
	95.2	0.15185	0.32808	0.67698	0.42914	0.16678
	96.9	0.15269	0.32908	0.67882	0.4315	0.16746
	98.6	0.15412	0.33229	0.68296	0.43503	0.16957
	100.3	0.15588	0.33745	0.68498	0.43662	0.16985
	102	0.15691	0.3378	0.68615	0.43967	0.17223
	103.7	0.15916	0.34007	0.68862	0.44155	0.17266
	105.4	0.16005	0.34558	0.68946	0.44407	0.17343
	107.1	0.16173	0.34594	0.69287	0.44694	0.17579
	108.8	0.16266	0.34837	0.6939	0.449	0.17851
	110.5	0.16418	0.35393	0.69811	0.45075	0.18048
	112.2	0.16603	0.35854	0.69852	0.4532	0.1816
	113.9	0.16607	0.35658	0.70096	0.44723	0.18139
	115.6	0.1676	0.36001	0.69925	0.45699	0.18332
	117.3	0.1695	0.36283	0.70526	0.45932	0.18358
	119	0.17077	0.36448	0.70582	0.46224	0.18613
	120.7	0.17261	0.36398	0.70853	0.46414	0.18791
	122.4	0.17382	0.36961	0.71168	0.46431	0.1895
	124.1	0.17462	0.37511	0.71165	0.46683	0.19107
	125.8	0.17744	0.37559	0.71304	0.46861	0.19258
	127.5	0.17817	0.37978	0.71514	0.47058	0.19223
	129.2	0.17966	0.38126	0.71661	0.47236	0.19437
	130.9	0.18212	0.38665	0.71879	0.47474	0.19698
	132.6	0.18294	0.38479	0.71982	0.47794	0.19788
	134.3	0.18399	0.387	0.72326	0.47806	0.19879
	136	0.18498	0.39102	0.72515	0.47948	0.19972
	137.7	0.1864	0.39272	0.72463	0.48187	0.20064
	139.4	0.18772	0.39101	0.72678	0.48417	0.20413
	141.1	0.1896	0.39846	0.72934	0.48551	0.20461
	142.8	0.19074	0.39924	0.73157	0.48428	0.20552
	144.5	0.19163	0.40113	0.73221	0.48666	0.20618
	146.2	0.19352	0.4037	0.73303	0.48929	0.20775
	147.9	0.19506	0.40868	0.73295	0.49055	0.20804
	149.6	0.19614	0.41175	0.73724	0.49307	0.21045
	151.3	0.19788	0.40914	0.73671	0.49364	0.21135
	153	0.19806	0.41175	0.739	0.49395	0.21315
	154.7	0.19991	0.41706	0.74151	0.49597	0.2132
	156.4	0.20135	0.41701	0.74307	0.4974	0.21608
	158.1	0.20258	0.41913	0.74257	0.49876	0.21614
	159.8	0.2039	0.42384	0.74496	0.5013	0.21703
	161.5	0.20426	0.42264	0.74877	0.50313	0.21945
	163.2	0.20665	0.42493	0.74647	0.505	0.21952
	164.9	0.20811	0.4251	0.74832	0.50545	0.22195
	166.6	0.20987	0.43421	0.74986	0.50584	0.22245
	168.3	0.21065	0.43674	0.75074	0.50693	0.22293
	170	0.21189	0.43462	0.7538	0.5091	0.22381
	171.7	0.21346	0.43698	0.75601	0.5105	0.22561
	173.4	0.21479	0.43724	0.75319	0.51256	0.22656
	175.1	0.21537	0.44052	0.75724	0.51236	0.22816
	176.8	0.21712	0.44016	0.75847	0.51307	0.22838
	178.5	0.21834	0.44284	0.76021	0.51519	0.23067
	180.2	0.21894	0.44774	0.76192	0.51767	0.23206
	181.9	0.22114	0.45054	0.76291	0.5182	0.23251
	183.6	0.22237	0.44928	0.76407	0.51903	0.23387
	185.3	0.22412	0.45117	0.76256	0.51984	0.23481
	187	0.22499	0.45451	0.76575	0.52294	0.23594
	188.7	0.2262	0.45596	0.76629	0.52292	0.23711
	190.4	0.22648	0.45678	0.76874	0.524	0.23871
	192.1	0.22878	0.45828	0.77012	0.52499	0.23918
	193.8	0.23036	0.46399	0.76933	0.52565	0.24056
	195.5	0.23011	0.46327	0.77449	0.52674	0.24151
	197.2	0.23212	0.4628	0.77257	0.52662	0.24174
	198.9	0.23354	0.46429	0.77259	0.52691	0.24402
	200.6	0.23492	0.47059	0.77662	0.52759	0.24383
	202.3	0.23605	0.47234	0.77662	0.52861	0.24498
	204	0.23687	0.47439	0.77654	0.52989	0.24635
	205.7	0.23826	0.47293	0.77964	0.53112	0.24638
	207.4	0.23983	0.47506	0.78096	0.5328	0.24824
	209.1	0.24137	0.47901	0.78299	0.53488	0.24939
	210.8	0.24234	0.47904	0.78316	0.53558	0.251
	212.5	0.24333	0.47976	0.78388	0.5352	0.25172
	214.2	0.24487	0.48483	0.78607	0.53745	0.25265
	215.9	0.24544	0.48638	0.7852	0.53861	0.25427
	217.6	0.24626	0.48801	0.78619	0.53946	0.25475
	219.3	0.24779	0.48647	0.78859	0.54046	0.25569
	221	0.24835	0.49032	0.78981	0.54137	0.25617
	222.7	0.25001	0.492	0.79129	0.5424	0.2585
	224.4	0.25129	0.49373	0.79294	0.53887	0.25921
	226.1	0.25232	0.49162	0.79129	0.54293	0.25968
	227.8	0.2544	0.49573	0.79287	0.54584	0.25992
	229.5	0.25566	0.49648	0.79372	0.5469	0.26132
	231.2	0.25624	0.50019	0.7952	0.54714	0.26343
	232.9	0.25753	0.49594	0.79668	0.54877	0.26368
	234.6	0.25936	0.49936	0.79696	0.54844	0.26462
	236.3	0.25882	0.50585	0.79762	0.55031	0.26696
	238	0.26094	0.50664	0.80172	0.55047	0.2672
	239.7	0.26305	0.50361	0.80211	0.5515	0.26838
	241.4	0.26307	0.50391	0.80324	0.55035	0.26862
	243.1	0.26504	0.5092	0.8037	0.55366	0.27004
	244.8	0.26565	0.50916	0.80354	0.55366	0.27076
	246.5	0.26636	0.5121	0.80633	0.5553	0.2724
	248.2	0.26723	0.51043	0.80576	0.55563	0.2736
	249.9	0.26922	0.51001	0.8065	0.55497	0.27478
	251.6	0.27052	0.51774	0.80736	0.55863	0.27573
	253.3	0.27125	0.5187	0.80989	0.56081	0.27668
	255	0.2724	0.51476	0.81054	0.56031	0.27692
	256.7	0.27383	0.5152	0.81092	0.56114	0.2774
	258.4	0.2761	0.51961	0.81121	0.56064	0.27859
	260.1	0.2767	0.52519	0.81251	0.56064	0.27859
	261.8	0.27727	0.52528	0.81404	0.56279	0.28026
	263.5	0.27755	0.51939	0.81959	0.56246	0.28264
	265.2	0.27929	0.52417	0.81545	0.56348	0.28288
	266.9	0.27988	0.52874	0.8178	0.56481	0.28288
	268.6	0.28116	0.52837	0.8133	0.5665	0.28456
	270.3	0.28231	0.5291	0.8179	0.5665	0.28647
	272	0.2839	0.5298	0.81895	0.56733	0.28695
	273.7	0.28408	0.53399	0.81903	0.56716	0.28791
	275.4	0.28596	0.53444	0.81742	0.56484	0.28887
	277.1	0.28841	0.53514	0.82366	0.56969	0.28911
	278.8	0.28873	0.53499	0.82131	0.56985	0.28983
	280.5	0.2896	0.53628	0.82178	0.57171	0.292
	282.2	0.29049	0.53948	0.82386	0.57272	0.29151
	283.9	0.29093	0.54344	0.82491	0.57339	0.29247
	285.6	0.29224	0.54035	0.8251	0.57305	0.29344
	287.3	0.29327	0.53912	0.82709	0.57322	0.29464
	289	0.29458	0.54228	0.82776	0.57357	0.29633
	290.7	0.29548	0.5457	0.82813	0.57592	0.2973
	292.4	0.29752	0.54822	0.83365	0.57676	0.29778
	294.1	0.29868	0.54276	0.83061	0.57575	0.29802
	295.8	0.29169	0.54437	0.83051	0.57727	0.29682
	297.5	0.7212	0.59267	0.83269	0.55993	0.65135
	299.2	0.98691	0.84838	0.93797	0.7695	0.96381
	300.9	0.99569	0.9927	0.99182	0.98218	0.99005
	302.6	0.99503	0.99646	0.99457	0.9985	0.99606
	304.3	0.99449	1.00099	0.99759	0.99734	0.99728
	306	0.99585	0.9949	1.00092	0.99836	1.00115
	307.7	0.99937	0.9949	1.00027	0.99913	0.99784
	309.4	0.99704	0.98918	1.00086	1.00311	1.0002
	311.1	0.99948	0.99408	1.00092	1.00039	1.00057
	312.8	0.99823	0.9995	1.00124	0.99869	0.99897
	314.5	0.99853	0.99646	1.00059	0.99918	1.0018
	316.2	0.99847	1.00099	0.99834	0.99947	0.99972
	317.9	0.99876	0.9949	0.99834	0.99802	0.99915
	319.6	0.9981	0.98918	1.00064	0.99898	1.00019
	321.3	0.99697	0.99408	1.00037	0.99802	1.00104
	323	0.9987	0.9995	1.00134	1.00194	0.99831
	324.7	0.99881	1.00189	1.00226	1.00073	0.99991
	326.4	1	0.99956	1	1	1

## Sheet: Supplementary Fig. 4
Ch-C1		0 mol %	25 mol %	50 mol %	75 mol %	100 mol %		Ch-C2		0 mol %	25 mol %	50 mol %	75 mol %	100 mol %
	Time (s)	Normalized intensity							Time (s)	Normalized intensity
	0	-2.84905e-07	-2.73863e-07	2.129e-07	1.28888e-07	-3.74874e-07			0	-7.81539e-08	3.91113e-07	1.17687e-07	-6.27098e-08	1.46606e-07
	1.7	0.01048	0.05524	0.10832	0.0395	0.0173			1.7	0.00984	0.01727	0.07382	0.02451	0.00434
	3.4	0.01971	0.07905	0.17168	0.07227	0.02306			3.4	0.01753	0.03002	0.1234	0.04474	0.00695
	5.1	0.0256	0.09385	0.21877	0.1026	0.02871			5.1	0.02405	0.03957	0.16156	0.06689	0.00911
	6.8	0.0324	0.1082	0.25724	0.13081	0.03513			6.8	0.02925	0.04805	0.19417	0.08704	0.01154
	8.5	0.03721	0.12203	0.28984	0.15529	0.03887			8.5	0.03456	0.05583	0.22523	0.10371	0.01291
	10.2	0.04201	0.13131	0.31816	0.17715	0.04318			10.2	0.03849	0.06372	0.25145	0.12109	0.01485
	11.9	0.0452	0.14105	0.34356	0.19514	0.0473			11.9	0.04223	0.06973	0.2747	0.13825	0.01709
	13.6	0.04872	0.14756	0.36316	0.21242	0.05114			13.6	0.04628	0.07592	0.29669	0.15498	0.01789
	15.3	0.05234	0.15691	0.38101	0.22835	0.0557			15.3	0.04909	0.08209	0.31529	0.17057	0.02004
	17	0.05602	0.16348	0.39876	0.24308	0.06017			17	0.05211	0.08722	0.33416	0.18499	0.02112
	18.7	0.05882	0.17152	0.41195	0.25719	0.06347			18.7	0.05511	0.09162	0.35006	0.19854	0.02424
	20.4	0.0615	0.17923	0.42623	0.26832	0.06637			20.4	0.05806	0.09694	0.36403	0.21077	0.02502
	22.1	0.06376	0.18435	0.43562	0.2795	0.07038			22.1	0.0607	0.10102	0.37596	0.22202	0.02669
	23.8	0.06616	0.19039	0.44517	0.28997	0.0747			23.8	0.06256	0.10545	0.38931	0.23356	0.02719
	25.5	0.06977	0.19355	0.45558	0.29915	0.07772			25.5	0.0655	0.11046	0.40018	0.24322	0.02905
	27.2	0.07245	0.2012	0.46436	0.30864	0.08147			27.2	0.06838	0.11405	0.40718	0.25342	0.03033
	28.9	0.07372	0.20643	0.47285	0.31624	0.08461			28.9	0.07052	0.11735	0.41725	0.26353	0.032
	30.6	0.07514	0.2121	0.47911	0.32471	0.08643			30.6	0.07174	0.12234	0.42497	0.27285	0.03289
	32.3	0.07834	0.21844	0.48769	0.33387	0.09072			32.3	0.07418	0.12529	0.43403	0.27961	0.03456
	34	0.08094	0.22276	0.49401	0.33871	0.09285			34	0.07643	0.1294	0.44131	0.28803	0.03604
	35.7	0.08338	0.22708	0.49861	0.34543	0.09727			35.7	0.07771	0.13232	0.4481	0.29612	0.03831
	37.4	0.08623	0.23221	0.50502	0.35131	0.09859			37.4	0.0803	0.1357	0.45437	0.30375	0.0393
	39.1	0.08691	0.23705	0.5078	0.35727	0.09792			39.1	0.08222	0.14138	0.45956	0.30949	0.04069
	40.8	0.0895	0.24077	0.51399	0.36269	0.10424			40.8	0.08435	0.14336	0.46461	0.31617	0.04158
	42.5	0.09138	0.24499	0.5188	0.36836	0.10776			42.5	0.08641	0.14511	0.46985	0.32236	0.04306
	44.2	0.09298	0.24792	0.52403	0.37356	0.11024			44.2	0.08821	0.14954	0.47456	0.32897	0.04386
	45.9	0.095	0.2515	0.52882	0.37807	0.11273			45.9	0.08994	0.15302	0.47769	0.33469	0.04495
	47.6	0.09664	0.25624	0.53335	0.38158	0.11628			47.6	0.09144	0.15692	0.48296	0.34072	0.04703
	49.3	0.09942	0.26067	0.53581	0.38715	0.11772			49.3	0.0927	0.15937	0.48851	0.34571	0.04773
	51	0.10111	0.26445	0.53943	0.39296	0.11925			51	0.09529	0.16047	0.49092	0.35033	0.04783
	52.7	0.1025	0.26741	0.54283	0.39467	0.12272			52.7	0.09689	0.16352	0.49503	0.35587	0.04922
	54.4	0.10453	0.27104	0.54825	0.40012	0.12395			54.4	0.09888	0.1666	0.49864	0.36092	0.05082
	56.1	0.10671	0.27254	0.55247	0.40158	0.1256			56.1	0.09987	0.16959	0.50217	0.3641	0.05191
	57.8	0.10757	0.27736	0.55604	0.4053	0.12965			57.8	0.10173	0.17382	0.50562	0.36869	0.05281
	59.5	0.10993	0.28404	0.55943	0.40908	0.13145			59.5	0.10351	0.17522	0.50968	0.37269	0.05502
	61.2	0.11132	0.2845	0.56251	0.41354	0.13367			61.2	0.10547	0.1773	0.51283	0.37685	0.05592
	62.9	0.11229	0.28734	0.5672	0.41627	0.13672			62.9	0.10675	0.17978	0.51521	0.38199	0.0554
	64.6	0.11463	0.29002	0.5702	0.41799	0.13816			64.6	0.10868	0.18323	0.51958	0.38577	0.05641
	66.3	0.11566	0.29269	0.57272	0.42274	0.14029			66.3	0.11005	0.1847	0.52269	0.38922	0.05792
	68	0.11841	0.29862	0.57746	0.42578	0.142			68	0.11189	0.18921	0.52458	0.39181	0.05953
	69.7	0.12045	0.29958	0.58043	0.42827	0.14304			69.7	0.11281	0.19013	0.52899	0.39561	0.05951
	71.4	0.12128	0.30314	0.58254	0.4311	0.14517			71.4	0.11564	0.19221	0.52953	0.39958	0.06123
	73.1	0.12234	0.30448	0.58546	0.43314	0.14673			73.1	0.11611	0.19519	0.53151	0.40383	0.06274
	74.8	0.12421	0.30995	0.58895	0.43638	0.14956			74.8	0.11764	0.19616	0.53529	0.40521	0.06364
	76.5	0.12609	0.31054	0.5895	0.43924	0.15139			76.5	0.1191	0.19856	0.53734	0.4087	0.06394
	78.2	0.12678	0.31346	0.59371	0.44103	0.15333			78.2	0.12002	0.20189	0.53941	0.4116	0.06638
	79.9	0.12939	0.31688	0.59617	0.4441	0.15448			79.9	0.1221	0.2049	0.54162	0.41537	0.06626
	81.6	0.13074	0.31959	0.59896	0.44557	0.15263			81.6	0.1235	0.20619	0.54409	0.41775	0.06738
	83.3	0.13175	0.32142	0.6014	0.4477	0.16012			83.3	0.12528	0.20854	0.54809	0.41912	0.06861
	85	0.13288	0.32418	0.60436	0.4499	0.16106			85	0.12598	0.21129	0.549	0.42337	0.06901
	86.7	0.13451	0.32625	0.60625	0.45299	0.16291			86.7	0.12738	0.21302	0.55094	0.42578	0.06961
	88.4	0.13665	0.32863	0.61031	0.45435	0.16364			88.4	0.12816	0.21457	0.55425	0.42758	0.07124
	90.1	0.13675	0.33227	0.6102	0.4558	0.16571			90.1	0.13049	0.21766	0.55644	0.43015	0.07267
	91.8	0.13905	0.33397	0.61358	0.45811	0.16757			91.8	0.13176	0.22058	0.55709	0.43271	0.07307
	93.5	0.14063	0.33565	0.61713	0.45782	0.16759			93.5	0.13306	0.22147	0.56211	0.43493	0.0743
	95.2	0.14286	0.33898	0.62113	0.46048	0.1709			95.2	0.13448	0.22534	0.56265	0.43789	0.0747
	96.9	0.14355	0.33937	0.62431	0.46292	0.17195			96.9	0.13567	0.22568	0.56408	0.44032	0.07521
	98.6	0.1448	0.34251	0.62302	0.46577	0.16796			98.6	0.13746	0.22669	0.56716	0.44161	0.07591
	100.3	0.14589	0.34696	0.62685	0.46803	0.17549			100.3	0.13801	0.22907	0.56807	0.44349	0.07828
	102	0.14768	0.34865	0.62967	0.46927	0.17674			102	0.14048	0.23248	0.57168	0.44547	0.07879
	103.7	0.14887	0.35098	0.6314	0.47082	0.17748			103.7	0.14155	0.23465	0.57355	0.44822	0.07939
	105.4	0.15109	0.35178	0.63525	0.47284	0.17925			105.4	0.14207	0.23535	0.57465	0.44822	0.07999
	107.1	0.15174	0.35388	0.63705	0.47341	0.18072			107.1	0.14318	0.23762	0.57615	0.45103	0.08114
	108.8	0.15365	0.35686	0.64054	0.47508	0.18166			108.8	0.14599	0.24118	0.5783	0.45224	0.08174
	110.5	0.15374	0.36101	0.64105	0.47549	0.18408			110.5	0.14645	0.24222	0.58163	0.45518	0.08278
	112.2	0.15509	0.35983	0.64169	0.47905	0.18565			112.2	0.14835	0.24464	0.58086	0.45648	0.08298
	113.9	0.15785	0.36175	0.64545	0.48139	0.1865			113.9	0.15011	0.24636	0.58415	0.45718	0.08454
	115.6	0.15883	0.3642	0.64778	0.48145	0.18839			115.6	0.15054	0.24755	0.58548	0.45899	0.08484
	117.3	0.16057	0.36528	0.64785	0.48244	0.18945			117.3	0.15228	0.25013	0.58705	0.46152	0.08534
	119	0.16064	0.36592	0.65195	0.48431	0.19145			119	0.1531	0.25215	0.58866	0.46324	0.08635
	120.7	0.1614	0.37037	0.65299	0.48456	0.19293			120.7	0.15485	0.25446	0.58948	0.46444	0.08865
	122.4	0.16368	0.37195	0.6554	0.48645	0.19367			122.4	0.1547	0.25477	0.5923	0.46598	0.08906
	124.1	0.16499	0.37355	0.65756	0.4872	0.19462			124.1	0.15752	0.25664	0.59484	0.46862	0.08871
	125.8	0.1663	0.37489	0.66058	0.48977	0.19601			125.8	0.15749	0.25939	0.59511	0.46913	0.09082
	127.5	0.16648	0.37829	0.66229	0.49094	0.196			127.5	0.15974	0.26071	0.59832	0.47175	0.09112
	129.2	0.16738	0.37952	0.66604	0.49332	0.19281			129.2	0.16107	0.26202	0.59878	0.47362	0.09163
	130.9	0.16986	0.38188	0.66492	0.49332	0.20036			130.9	0.16209	0.26462	0.60083	0.47495	0.09223
	132.6	0.17131	0.38292	0.66888	0.4943	0.20142			132.6	0.16385	0.26654	0.60195	0.47421	0.09349
	134.3	0.17297	0.38528	0.6724	0.49688	0.20195			134.3	0.16362	0.2683	0.60475	0.47651	0.09476
	136	0.17271	0.38629	0.67286	0.49669	0.20269			136	0.1648	0.26961	0.60656	0.4778	0.09537
	137.7	0.17528	0.38881	0.67419	0.49807	0.20527			137.7	0.16659	0.27108	0.60591	0.47947	0.09607
	139.4	0.17618	0.39006	0.67792	0.49888	0.20569			139.4	0.16853	0.2727	0.60905	0.48129	0.09704
	141.1	0.17702	0.39168	0.67672	0.49986	0.20709			141.1	0.16862	0.27461	0.61027	0.48147	0.09658
	142.8	0.17851	0.39283	0.67998	0.50125	0.20752			142.8	0.16963	0.27638	0.61158	0.48263	0.09785
	144.5	0.17988	0.39413	0.68151	0.50245	0.20847			144.5	0.17144	0.27918	0.6128	0.48447	0.09922
	146.2	0.1815	0.39556	0.68219	0.50324	0.20651			146.2	0.17258	0.28095	0.61459	0.48534	0.10039
	147.9	0.18124	0.39803	0.68474	0.50285	0.20985			147.9	0.17326	0.28243	0.61676	0.48755	0.10003
	149.6	0.1835	0.40056	0.6891	0.50524	0.21235			149.6	0.17449	0.28378	0.61756	0.48812	0.1014
	151.3	0.18275	0.40182	0.68908	0.50723	0.2132			151.3	0.17658	0.28645	0.6187	0.48979	0.10171
	153	0.18571	0.40253	0.6916	0.50663	0.21503			153	0.17698	0.28764	0.62011	0.4897	0.10329
	154.7	0.18562	0.40439	0.69271	0.50963	0.21458			154.7	0.17812	0.28942	0.6233	0.49206	0.10369
	156.4	0.18761	0.40555	0.69281	0.50903	0.21741			156.4	0.17869	0.29061	0.6253	0.49328	0.10497
	158.1	0.18943	0.40754	0.6975	0.51143	0.21684			158.1	0.18068	0.29226	0.62447	0.49399	0.10548
	159.8	0.19065	0.40981	0.69519	0.51243	0.21805			159.8	0.18185	0.2939	0.6269	0.49634	0.10501
	161.5	0.19102	0.41066	0.6996	0.51263	0.21879			161.5	0.18261	0.2951	0.62805	0.49694	0.10639
	163.2	0.19284	0.41286	0.69967	0.51323	0.21788			163.2	0.1838	0.2972	0.62872	0.49858	0.10788
	164.9	0.19353	0.41439	0.70277	0.51584	0.22039			164.9	0.18568	0.29825	0.63116	0.49768	0.10798
	166.6	0.19374	0.41551	0.70567	0.51564	0.22291			166.6	0.18654	0.30035	0.63201	0.49886	0.10957
	168.3	0.19527	0.4162	0.70725	0.51664	0.22444			168.3	0.18635	0.3017	0.63244	0.50177	0.10978
	170	0.19731	0.41804	0.70385	0.51785	0.22509			170	0.1886	0.30411	0.63411	0.50263	0.11096
	171.7	0.19752	0.41947	0.70741	0.51644	0.22562			171.7	0.18895	0.30608	0.63605	0.50265	0.11028
	173.4	0.19884	0.4202	0.71027	0.51986	0.22616			173.4	0.19157	0.30698	0.63807	0.50347	0.11147
	175.1	0.19988	0.42126	0.71269	0.51966	0.22669			175.1	0.19229	0.30925	0.64066	0.50404	0.11307
	176.8	0.20158	0.42365	0.71489	0.52167	0.22844			176.8	0.19314	0.30865	0.64102	0.50572	0.11337
	178.5	0.20227	0.4251	0.71429	0.52308	0.22387			178.5	0.19416	0.31092	0.64061	0.50693	0.11368
	180.2	0.20327	0.42641	0.71532	0.52248	0.2294			180.2	0.19489	0.31365	0.64394	0.50786	0.11409
	181.9	0.20431	0.42826	0.71748	0.52268	0.23116			181.9	0.19637	0.31471	0.64518	0.50931	0.11518
	183.6	0.20422	0.42913	0.71969	0.52369	0.2317			183.6	0.19676	0.31639	0.64543	0.51211	0.11548
	185.3	0.20607	0.42885	0.72129	0.52591	0.23112			185.3	0.19742	0.31761	0.64758	0.51104	0.11609
	187	0.20774	0.43229	0.72205	0.52591	0.23468			187	0.19991	0.31884	0.64783	0.51241	0.1177
	188.7	0.20832	0.43376	0.72306	0.52672	0.23511			188.7	0.20048	0.32036	0.64963	0.51268	0.118
	190.4	0.2105	0.4349	0.7262	0.52793	0.23373			190.4	0.20245	0.32296	0.64995	0.51335	0.1191
	192.1	0.21087	0.43648	0.72632	0.52672	0.23517			192.1	0.20248	0.32372	0.65261	0.51515	0.11941
	193.8	0.2124	0.43836	0.72713	0.52793	0.23683			193.8	0.20336	0.32496	0.65318	0.51545	0.11951
	195.5	0.21314	0.44028	0.72935	0.53016	0.23736			195.5	0.20442	0.32603	0.65541	0.51808	0.12112
	197.2	0.21435	0.44183	0.72951	0.53056	0.23924			197.2	0.20531	0.32757	0.65548	0.51697	0.12043
	198.9	0.21503	0.4419	0.73036	0.53138	0.24171			198.9	0.20664	0.33019	0.65497	0.51714	0.12263
	200.6	0.21689	0.44514	0.73284	0.53117	0.23967			200.6	0.20784	0.33033	0.65592	0.51783	0.12224
	202.3	0.2174	0.44405	0.73304	0.5336	0.24214			202.3	0.20918	0.33204	0.65836	0.51786	0.12334
	204	0.2173	0.44472	0.73503	0.53524	0.24166			204	0.20939	0.33326	0.6593	0.5201	0.12375
	205.7	0.22019	0.44896	0.73837	0.53422	0.243			205.7	0.21062	0.33544	0.66143	0.51988	0.12506
	207.4	0.22021	0.44825	0.73768	0.53442	0.24467			207.4	0.21246	0.33651	0.66144	0.52367	0.12547
	209.1	0.22107	0.44934	0.74037	0.53605	0.24511			209.1	0.21217	0.33835	0.6647	0.5232	0.12609
	210.8	0.22215	0.45163	0.74	0.53747	0.24554			210.8	0.21353	0.33976	0.66169	0.52373	0.12629
	212.5	0.22368	0.45143	0.74025	0.53767	0.24597			212.5	0.21493	0.34085	0.66432	0.52387	0.1265
	214.2	0.22457	0.45193	0.74189	0.53808	0.24764			214.2	0.21693	0.3424	0.66457	0.52429	0.12742
	215.9	0.22595	0.45421	0.74517	0.5397	0.24748			215.9	0.21712	0.34287	0.66715	0.52678	0.12863
	217.6	0.22733	0.45511	0.74512	0.54011	0.25008			217.6	0.2177	0.34571	0.66691	0.52675	0.12863
	219.3	0.22855	0.457	0.74842	0.53888	0.24445			219.3	0.21969	0.34646	0.6705	0.52793	0.12984
	221	0.22991	0.45948	0.7485	0.54134	0.25062			221	0.2194	0.34802	0.67133	0.5281	0.13056
	222.7	0.23064	0.45898	0.7478	0.54176	0.24969			222.7	0.21995	0.34959	0.67164	0.52812	0.13077
	224.4	0.23154	0.46079	0.75049	0.5442	0.25209			224.4	0.22148	0.35068	0.6717	0.5304	0.13087
	226.1	0.23206	0.46081	0.75102	0.5442	0.25241			226.1	0.22267	0.35241	0.67621	0.53178	0.13118
	227.8	0.23309	0.46353	0.75285	0.54235	0.25306			227.8	0.22376	0.35398	0.67348	0.53249	0.13281
	229.5	0.23483	0.46484	0.75326	0.5442	0.25496			229.5	0.22432	0.35555	0.675	0.53215	0.13301
	231.2	0.23572	0.46612	0.75451	0.54747	0.25518			231.2	0.22581	0.35681	0.67768	0.53249	0.13392
	232.9	0.23574	0.46712	0.75555	0.54727	0.25446			232.9	0.22717	0.35777	0.67748	0.53367	0.13403
	234.6	0.2368	0.4666	0.75745	0.54685	0.25594			234.6	0.22791	0.36046	0.67799	0.53319	0.13464
	236.3	0.23835	0.46679	0.75824	0.54768	0.25741			236.3	0.22928	0.36072	0.67933	0.53579	0.13516
	238	0.23958	0.47051	0.76058	0.54706	0.25795			238	0.2295	0.36233	0.67946	0.53814	0.13638
	239.7	0.24048	0.47217	0.75883	0.54913	0.25767			239.7	0.23106	0.36375	0.6801	0.5384	0.13679
	241.4	0.24103	0.47321	0.76217	0.54851	0.25904			241.4	0.23176	0.36535	0.68163	0.53869	0.13751
	243.1	0.24207	0.47383	0.76258	0.54933	0.26019			243.1	0.2336	0.36582	0.68361	0.53809	0.13813
	244.8	0.24398	0.47383	0.76364	0.54975	0.26041			244.8	0.23363	0.36744	0.68515	0.53914	0.13905
	246.5	0.24471	0.47598	0.76411	0.552	0.26073			246.5	0.23453	0.36771	0.68618	0.54011	0.13894
	248.2	0.24574	0.47742	0.76434	0.552	0.26117			248.2	0.23575	0.37011	0.68759	0.54074	0.13986
	249.9	0.24681	0.47906	0.76838	0.55158	0.26214			249.9	0.23595	0.37125	0.68823	0.54102	0.14048
	251.6	0.24754	0.47959	0.76779	0.55241	0.26352			251.6	0.23716	0.37268	0.6872	0.54153	0.1412
	253.3	0.24858	0.48	0.76897	0.55387	0.26395			253.3	0.23924	0.37394	0.6892	0.54342	0.14162
	255	0.24896	0.48143	0.76977	0.55262	0.26566			255	0.23946	0.37584	0.69113	0.54353	0.14264
	256.7	0.25054	0.48255	0.77333	0.5557	0.26555			256.7	0.23995	0.37665	0.69042	0.54379	0.14254
	258.4	0.25161	0.48197	0.77146	0.55733	0.26598			258.4	0.241	0.37678	0.6921	0.54485	0.14275
	260.1	0.25268	0.48452	0.77294	0.55733	0.26748			260.1	0.24085	0.37986	0.69378	0.54425	0.14336
	261.8	0.25339	0.48746	0.77413	0.55654	0.26759			261.8	0.24275	0.37998	0.69533	0.5458	0.14481
	263.5	0.25392	0.48649	0.77672	0.55612	0.26369			263.5	0.2435	0.38098	0.69468	0.54712	0.14604
	265.2	0.25516	0.49052	0.77532	0.55879	0.26867			265.2	0.24557	0.38309	0.69475	0.54732	0.14409
	266.9	0.25535	0.49038	0.77607	0.55942	0.27017			266.9	0.24629	0.38436	0.69657	0.54899	0.14553
	268.6	0.25711	0.49186	0.77639	0.56005	0.26943			268.6	0.24668	0.38663	0.69436	0.54864	0.14666
	270.3	0.2575	0.49161	0.77747	0.56005	0.2706			270.3	0.2484	0.38643	0.69773	0.54939	0.14656
	272	0.26014	0.492	0.78067	0.55942	0.2721			272	0.25014	0.38905	0.69882	0.54945	0.14728
	273.7	0.26083	0.49348	0.77986	0.56168	0.27213			273.7	0.2495	0.38934	0.6998	0.55052	0.1479
	275.4	0.26069	0.49499	0.78109	0.56088	0.27319			275.4	0.25053	0.39133	0.70046	0.55095	0.14946
	277.1	0.26176	0.49654	0.78229	0.56005	0.27459			277.1	0.25124	0.39178	0.70105	0.55327	0.14946
	278.8	0.26284	0.49633	0.78307	0.56293	0.27395			278.8	0.2525	0.39177	0.70306	0.55447	0.1508
	280.5	0.26408	0.50015	0.78367	0.56335	0.27417			280.5	0.2532	0.39338	0.70398	0.55433	0.15111
	282.2	0.26409	0.49802	0.78451	0.56436	0.27546			282.2	0.25356	0.39468	0.70437	0.55303	0.15111
	283.9	0.26605	0.50124	0.78601	0.56667	0.27697			283.9	0.25618	0.39617	0.70359	0.55639	0.15184
	285.6	0.2673	0.50011	0.78632	0.56604	0.27633			285.6	0.25707	0.397	0.70313	0.55671	0.1534
	287.3	0.26802	0.50223	0.78913	0.56625	0.27751			287.3	0.25672	0.39879	0.70567	0.55565	0.1534
	289	0.26944	0.50244	0.78952	0.56709	0.27677			289	0.25744	0.40058	0.70783	0.55536	0.1536
	290.7	0.26946	0.5034	0.78892	0.56835	0.27838			290.7	0.25976	0.40105	0.7073	0.55859	0.15381
	292.4	0.27159	0.50882	0.79185	0.56814	0.28011			292.4	0.26013	0.40323	0.70822	0.55896	0.15485
	294.1	0.27126	0.50656	0.79022	0.56835	0.28001			294.1	0.26102	0.40434	0.71065	0.56033	0.15527
	295.8	0.38647	0.50745	0.79223	0.58898	0.28163			295.8	0.26193	0.40047	0.71054	0.56064	0.24772
	297.5	0.78057	0.59618	0.78166	0.87068	0.45564			297.5	0.3425	0.77546	0.7129	0.74123	0.78772
	299.2	0.97767	0.86603	0.88482	0.98896	0.84367			299.2	0.75822	0.99133	0.86745	0.95755	0.98709
	300.9	0.99843	0.96536	0.98034	0.99829	0.98994			300.9	0.96531	0.99736	0.96512	0.9942	0.99731
	302.6	0.99638	0.97953	0.99699	0.99454	1.00517			302.6	0.98281	0.99624	0.99242	0.99715	0.99626
	304.3	0.9989	0.98884	1.00036	0.99844	1.00672			304.3	0.99766	0.99981	0.9922	0.9969	0.99931
	306	1.0017	0.99574	0.99884	0.99844	1.0052			306	0.99638	1.00152	0.99802	0.99876	1.00149
	307.7	1.00173	1.00063	0.99934	0.99995	1.00476			307.7	0.99972	0.99888	1.00037	0.99954	0.99954
	309.4	0.9996	0.99801	0.99697	0.99762	1.00828			309.4	0.99909	0.99888	1.0002	0.99767	1.00107
	311.1	0.99955	0.99835	0.99639	0.99907	1.00852			311.1	1.00067	0.99858	1.00487	0.9969	1.00086
	312.8	0.99905	0.99932	1.00042	0.99645	1.00544			312.8	0.99971	0.99976	1.00256	0.99979	1.00129
	314.5	1	0.99721	0.99984	0.99738	1.00456			314.5	1.00115	0.99765	1.00066	0.99586	0.99848
	316.2	0.99767	0.99792	0.99997	0.99883	1.00808			316.2	0.99925	0.99824	1.00087	0.99819	0.99849
	317.9	0.99913	0.99925	0.99904	0.99767	1.00764			317.9	0.9984	0.99829	1.00163	0.99767	0.99848
	319.6	0.99801	0.99518	0.99939	0.9965	1.00875			319.6	0.99808	0.99794	1.00096	1	0.99957
	321.3	0.99878	0.9983	0.99837	0.99563	1.0048			321.3	1.00055	1.00035	1.00034	0.9987	0.99827
	323	0.99977	0.99649	0.99959	0.99947	1.00633			323	0.99998	1	0.99987	0.99793	0.99914
	324.7	0.99993	1	1	1	1.00698			324.7	0.99957	0.99789	1.0008	0.99891	1
	326.4	0.99895	0.99751	0.99928	0.99679	1.00611			326.4	1	0.99848	1	0.99761	0.99957
Ch-C4		0 mol %	25 mol %	50 mol %	75 mol %	100 mol %		Ch-C6		0 mol %	25 mol %	50 mol %	75 mol %	100 mol %
	Time (s)	Normalized intensity							Time (s)	Normalized intensity
	0	-2.90534e-07	3.17113e-07	3.76037e-07	-2.0617e-07	2.17248e-07			0	4.3706e-07	-1.63624e-08	3.17583e-07	5.42254e-07	2.65116e-07
	1.7	0.00133	0.00693	0.02021	0.00861	0.01277			1.7	0.00351	0.00305	0.00977	0.01003	0.000720154
	3.4	0.00317	0.01547	0.03802	0.01974	0.01788			3.4	0.00356	0.00249	0.01272	0.00732	0.00149
	5.1	0.00563	0.02722	0.05724	0.02804	0.02079			5.1	0.00521	0.0033	0.01369	0.00839	0.00259
	6.8	0.00805	0.04341	0.08233	0.03858	0.02325			6.8	0.00563	0.00285	0.01348	0.00921	0.00197
	8.5	0.01137	0.05833	0.11095	0.04827	0.02563			8.5	0.00625	0.00362	0.01227	0.0098	0.00317
	10.2	0.01486	0.07302	0.14609	0.05963	0.02801			10.2	0.00753	0.00338	0.01194	0.00992	0.00437
	11.9	0.01775	0.08598	0.18261	0.07154	0.02936			11.9	0.00819	0.00322	0.01292	0.01163	0.00539
	13.6	0.02155	0.09817	0.22009	0.08492	0.03156			13.6	0.009	0.00346	0.0138	0.01275	0.00534
	15.3	0.02569	0.10826	0.2558	0.09906	0.03484			15.3	0.00909	0.00521	0.01396	0.01541	0.00756
	17	0.02857	0.11897	0.28881	0.11315	0.03546			17	0.01094	0.00517	0.0143	0.01586	0.00731
	18.7	0.03252	0.12864	0.32036	0.12772	0.0394			18.7	0.01166	0.00607	0.01524	0.01887	0.00843
	20.4	0.03656	0.13861	0.34764	0.14178	0.03936			20.4	0.01229	0.00497	0.01571	0.02105	0.00881
	22.1	0.03871	0.1482	0.37421	0.15756	0.0412			22.1	0.01382	0.00729	0.01704	0.02301	0.00929
	23.8	0.04212	0.15704	0.39782	0.17169	0.04233			23.8	0.01443	0.00835	0.01951	0.02414	0.00987
	25.5	0.04661	0.16392	0.41817	0.18716	0.04507			25.5	0.01564	0.00921	0.0211	0.0261	0.01108
	27.2	0.04904	0.1742	0.43556	0.20104	0.04673			27.2	0.01688	0.01051	0.02234	0.02762	0.0124
	28.9	0.05246	0.18263	0.45152	0.21422	0.04721			28.9	0.01872	0.011	0.02467	0.02971	0.01361
	30.6	0.05514	0.19098	0.4669	0.22832	0.04906			30.6	0.01992	0.01252	0.02846	0.032	0.01326
	32.3	0.05769	0.19828	0.47921	0.24175	0.05139			32.3	0.02084	0.01482	0.03033	0.03495	0.01458
	34	0.06044	0.20545	0.49033	0.25531	0.05297			34	0.02156	0.01568	0.0331	0.03725	0.01625
	35.7	0.06314	0.2123	0.50031	0.26832	0.05536			35.7	0.02355	0.01688	0.0365	0.04033	0.01609
	37.4	0.06595	0.21953	0.50944	0.27988	0.05536			37.4	0.02427	0.01794	0.03924	0.04304	0.01622
	39.1	0.06886	0.22631	0.51655	0.2912	0.05742			39.1	0.02544	0.02047	0.04311	0.04689	0.01847
	40.8	0.07145	0.23265	0.52479	0.30293	0.06088			40.8	0.0268	0.02267	0.04592	0.04992	0.0196
	42.5	0.07377	0.23926	0.53194	0.31476	0.06184			42.5	0.02817	0.02434	0.04927	0.05352	0.01954
	44.2	0.07561	0.24674	0.53702	0.32531	0.06362			44.2	0.02968	0.02595	0.05224	0.05776	0.02115
	45.9	0.0787	0.25224	0.54371	0.335	0.06551			45.9	0.03189	0.02833	0.05479	0.06065	0.02219
	47.6	0.08065	0.25737	0.54966	0.34416	0.06759			47.6	0.03295	0.03068	0.05759	0.06613	0.02332
	49.3	0.08254	0.26326	0.5556	0.35374	0.06948			49.3	0.03512	0.0321	0.06048	0.07079	0.02429
	51	0.08492	0.26869	0.56092	0.36232	0.07079			51	0.03605	0.03553	0.06411	0.0763	0.02572
	52.7	0.08692	0.27478	0.56642	0.3707	0.07259			52.7	0.03717	0.03773	0.06749	0.08192	0.02601
	54.4	0.08977	0.27972	0.57112	0.37977	0.07488			54.4	0.0384	0.04066	0.07165	0.08793	0.02734
	56.1	0.09098	0.27853	0.57619	0.3864	0.07714			56.1	0.0402	0.0427	0.07511	0.09481	0.02926
	57.8	0.09345	0.29058	0.58204	0.39433	0.0782			57.8	0.04158	0.04641	0.07891	0.10152	0.03014
	59.5	0.09567	0.29556	0.58671	0.40094	0.0804			59.5	0.04325	0.04843	0.08294	0.109	0.03177
	61.2	0.09867	0.30016	0.59073	0.4071	0.08184			61.2	0.045	0.05169	0.08847	0.1167	0.03321
	62.9	0.09918	0.30491	0.59475	0.41341	0.0828			62.9	0.04609	0.055	0.09313	0.12407	0.03465
	64.6	0.10076	0.31049	0.59855	0.41785	0.08548			64.6	0.04696	0.05793	0.09797	0.13231	0.03563
	66.3	0.1042	0.3142	0.60326	0.42551	0.08731			66.3	0.0492	0.06077	0.10342	0.13973	0.03668
	68	0.1052	0.31927	0.60814	0.43009	0.08884			68	0.05028	0.06402	0.10976	0.1478	0.03852
	69.7	0.10782	0.3245	0.61143	0.43592	0.08972			69.7	0.05169	0.06709	0.11586	0.15742	0.04046
	71.4	0.10902	0.32824	0.61635	0.43994	0.09184			71.4	0.05342	0.07095	0.12305	0.1657	0.04114
	73.1	0.11051	0.33225	0.61999	0.44398	0.09417			73.1	0.05461	0.07368	0.13011	0.17394	0.0423
	74.8	0.11351	0.33726	0.62347	0.44937	0.09581			74.8	0.05689	0.07747	0.13829	0.18267	0.04366
	76.5	0.11538	0.34046	0.62838	0.45316	0.09736			76.5	0.05861	0.08091	0.14526	0.19294	0.04532
	78.2	0.11673	0.34396	0.63262	0.45778	0.09863			78.2	0.05979	0.08438	0.15255	0.20074	0.0462
	79.9	0.11836	0.34858	0.63647	0.46173	0.10067			79.9	0.06071	0.08751	0.16102	0.20916	0.04786
	81.6	0.12078	0.3521	0.63843	0.46543	0.10321			81.6	0.06423	0.09123	0.16885	0.21875	0.04972
	83.3	0.12086	0.35634	0.64232	0.46954	0.10409			83.3	0.06493	0.09471	0.17804	0.22838	0.05148
	85	0.123	0.36044	0.64516	0.47352	0.10772			85	0.06537	0.09719	0.18639	0.2373	0.05266
	86.7	0.12422	0.36313	0.64818	0.4774	0.10791			86.7	0.06706	0.1015	0.19569	0.24571	0.05403
	88.4	0.12608	0.36683	0.65185	0.47891	0.11047			88.4	0.06884	0.10569	0.20472	0.25543	0.0561
	90.1	0.12658	0.37183	0.65623	0.4839	0.11135			90.1	0.07052	0.10868	0.21378	0.2639	0.05846
	91.8	0.12852	0.37483	0.66035	0.48555	0.11252			91.8	0.07245	0.1125	0.22296	0.27269	0.05954
	93.5	0.1305	0.37754	0.66354	0.4882	0.11451			93.5	0.07425	0.11706	0.23494	0.28031	0.06202
	95.2	0.13244	0.38025	0.6668	0.49157	0.11668			95.2	0.07564	0.12058	0.24332	0.29016	0.06132
	96.9	0.13439	0.3846	0.66995	0.49366	0.11816			96.9	0.07729	0.12434	0.25261	0.29885	0.06499
	98.6	0.13591	0.38806	0.67234	0.49661	0.12014			98.6	0.07894	0.12791	0.26319	0.30947	0.06687
	100.3	0.1358	0.39093	0.67451	0.49957	0.12124			100.3	0.08049	0.13121	0.27461	0.31626	0.06837
	102	0.13758	0.39442	0.67652	0.50153	0.12283			102	0.082	0.13485	0.2832	0.32334	0.07036
	103.7	0.14037	0.39568	0.67974	0.50465	0.12502			103.7	0.08373	0.13871	0.29371	0.33172	0.07145
	105.4	0.14219	0.39995	0.68204	0.50589	0.12712			105.4	0.0854	0.14149	0.30276	0.33977	0.07435
	107.1	0.14365	0.40349	0.68555	0.50931	0.12902			107.1	0.0874	0.14487	0.31271	0.34681	0.07554
	108.8	0.14518	0.40608	0.68986	0.51114	0.13082			108.8	0.08859	0.14932	0.32211	0.3559	0.07725
	110.5	0.14645	0.41021	0.69335	0.51399	0.13181			110.5	0.09112	0.15331	0.33224	0.36176	0.07925
	112.2	0.14758	0.41254	0.6947	0.51714	0.13445			112.2	0.09208	0.15761	0.34155	0.36866	0.08146
	113.9	0.14958	0.41537	0.69582	0.51838	0.13514			113.9	0.09425	0.16138	0.35109	0.37586	0.0844
	115.6	0.15134	0.41834	0.69875	0.52066	0.13755			115.6	0.09496	0.1645	0.36129	0.38221	0.08622
	117.3	0.15273	0.42112	0.70214	0.52235	0.13957			117.3	0.09703	0.16845	0.36873	0.38777	0.08804
	119	0.15499	0.42378	0.70372	0.52427	0.1402			119	0.09837	0.17145	0.37831	0.39306	0.08987
	120.7	0.15569	0.42894	0.70763	0.52582	0.14223			120.7	0.10075	0.17511	0.38553	0.40097	0.09107
	122.4	0.15634	0.43037	0.70996	0.52915	0.14441			122.4	0.10179	0.17866	0.39539	0.40561	0.0932
	124.1	0.15936	0.4329	0.71138	0.531	0.14625			124.1	0.10319	0.18221	0.40285	0.41175	0.09523
	125.8	0.15986	0.43513	0.71343	0.53465	0.14758			125.8	0.10493	0.18663	0.41208	0.41688	0.09777
	127.5	0.16139	0.43829	0.71558	0.53495	0.14922			127.5	0.10757	0.19016	0.41852	0.42115	0.09982
	129.2	0.1625	0.44083	0.71729	0.5371	0.15136			129.2	0.10951	0.19346	0.42595	0.4262	0.10052
	130.9	0.1656	0.44338	0.72026	0.53926	0.15296			130.9	0.111	0.19695	0.43268	0.43157	0.10331
	132.6	0.16584	0.44479	0.72331	0.54077	0.15491			132.6	0.11221	0.20002	0.44286	0.43541	0.10566
	134.3	0.16712	0.44913	0.72509	0.54279	0.15616			134.3	0.11431	0.20485	0.4459	0.43978	0.10667
	136	0.16872	0.45028	0.72691	0.54526	0.15912			136	0.11533	0.20833	0.45352	0.44461	0.10923
	137.7	0.17076	0.45332	0.72957	0.54617	0.15947			137.7	0.11658	0.21196	0.4608	0.44763	0.11129
	139.4	0.17085	0.45628	0.73053	0.54789	0.16133			139.4	0.11824	0.21489	0.46671	0.45343	0.11336
	141.1	0.17332	0.45843	0.73238	0.55067	0.16405			141.1	0.12107	0.21854	0.47335	0.45671	0.11533
	142.8	0.17464	0.46083	0.73508	0.55098	0.16516			142.8	0.12209	0.22093	0.47847	0.46024	0.11826
	144.5	0.17587	0.46257	0.73799	0.55347	0.16626			144.5	0.1236	0.22657	0.48501	0.4629	0.11968
	146.2	0.17631	0.46626	0.73831	0.55703	0.16757			146.2	0.12576	0.22911	0.4888	0.46594	0.12176
	147.9	0.17973	0.46874	0.73933	0.55703	0.16991			147.9	0.12753	0.23281	0.49597	0.46946	0.12441
	149.6	0.17985	0.4698	0.7436	0.55907	0.17072			149.6	0.12811	0.23605	0.49916	0.47311	0.12593
	151.3	0.18067	0.47213	0.74469	0.5603	0.1729			151.3	0.13092	0.24065	0.50355	0.47625	0.12874
	153	0.1807	0.47438	0.74611	0.56219	0.17498			153	0.13246	0.24355	0.50922	0.47808	0.13073
	154.7	0.18206	0.47671	0.74768	0.56486	0.17616			154.7	0.13391	0.24745	0.51332	0.48246	0.13154
	156.4	0.18405	0.4801	0.74957	0.56641	0.17805			156.4	0.13585	0.25009	0.51899	0.48432	0.13562
	158.1	0.18609	0.4812	0.75226	0.56862	0.17859			158.1	0.13686	0.25425	0.52494	0.48822	0.13674
	159.8	0.18725	0.48367	0.7536	0.57098	0.18136			159.8	0.13841	0.25817	0.52713	0.48978	0.13629
	161.5	0.18877	0.48636	0.75477	0.57114	0.18375			161.5	0.14033	0.26171	0.53062	0.49287	0.14056
	163.2	0.18969	0.48852	0.75528	0.57177	0.18514			163.2	0.14158	0.26388	0.53515	0.49499	0.14247
	164.9	0.19089	0.48959	0.75912	0.57351	0.18516			164.9	0.14283	0.26798	0.53937	0.4985	0.1449
	166.6	0.19214	0.492	0.7585	0.57508	0.18807			166.6	0.14458	0.27143	0.54377	0.50173	0.14592
	168.3	0.19393	0.49444	0.76022	0.57651	0.18928			168.3	0.14666	0.27438	0.54877	0.50325	0.14906
	170	0.19783	0.49664	0.76208	0.57937	0.19			170	0.14807	0.27876	0.55018	0.50478	0.15059
	171.7	0.1957	0.49821	0.76408	0.58175	0.19191			171.7	0.15076	0.28042	0.55403	0.50859	0.15364
	173.4	0.19637	0.4991	0.7649	0.58318	0.19493			173.4	0.1514	0.28467	0.55732	0.51101	0.15487
	175.1	0.19741	0.50199	0.76597	0.5846	0.19715			175.1	0.15264	0.28804	0.56016	0.51091	0.15823
	176.8	0.19976	0.50366	0.7687	0.58621	0.19605			176.8	0.15467	0.29208	0.56433	0.51404	0.15937
	178.5	0.20053	0.5059	0.7704	0.58764	0.19778			178.5	0.15647	0.29497	0.5675	0.5166	0.161
	180.2	0.20164	0.50831	0.76995	0.58829	0.19909			180.2	0.15839	0.29927	0.5699	0.52024	0.16326
	181.9	0.2031	0.51051	0.7722	0.59101	0.20052			181.9	0.15901	0.30202	0.57407	0.52024	0.16552
	183.6	0.20397	0.51204	0.7741	0.59165	0.20368			183.6	0.16041	0.3049	0.57733	0.52202	0.16697
	185.3	0.20657	0.5141	0.77515	0.59293	0.2048			185.3	0.16265	0.30776	0.5801	0.52372	0.16903
	187	0.2063	0.51586	0.7756	0.59486	0.20562			187	0.16376	0.31185	0.58274	0.52293	0.17078
	188.7	0.20737	0.5175	0.77845	0.59775	0.20869			188.7	0.1658	0.31393	0.58825	0.52864	0.17327
	190.4	0.21018	0.51884	0.77879	0.59824	0.20992			190.4	0.16816	0.31737	0.58836	0.53051	0.17451
	192.1	0.21093	0.5211	0.78064	0.6005	0.21136			192.1	0.17014	0.32139	0.59308	0.5331	0.17762
	193.8	0.21178	0.52299	0.78148	0.60082	0.21146			193.8	0.1704	0.32527	0.59601	0.5344	0.1797
	195.5	0.2121	0.52491	0.78463	0.60373	0.21537			195.5	0.17233	0.32778	0.59915	0.53536	0.18137
	197.2	0.21258	0.52704	0.78469	0.60406	0.21547			197.2	0.17431	0.33127	0.60245	0.53866	0.18336
	198.9	0.21468	0.51954	0.78553	0.60487	0.2163			198.9	0.1755	0.33392	0.60298	0.53926	0.18566
	200.6	0.21623	0.53033	0.78619	0.60665	0.21806			200.6	0.1776	0.33686	0.60724	0.54106	0.18626
	202.3	0.21606	0.53253	0.78805	0.60876	0.2196			202.3	0.17887	0.34037	0.60919	0.54353	0.19079
	204	0.21736	0.53527	0.79018	0.60957	0.22157			204	0.17949	0.34332	0.61094	0.54424	0.19214
	205.7	0.21942	0.53718	0.78835	0.61251	0.22303			205.7	0.18126	0.34671	0.61475	0.54732	0.19329
	207.4	0.2203	0.53775	0.79092	0.61382	0.22385			207.4	0.18352	0.34968	0.61788	0.5493	0.19594
	209.1	0.222	0.53067	0.79318	0.61462	0.22573			209.1	0.18483	0.35252	0.61979	0.55159	0.19699
	210.8	0.22242	0.54077	0.79288	0.61462	0.22802			210.8	0.18602	0.35536	0.62208	0.5538	0.20017
	212.5	0.22477	0.542	0.79408	0.61643	0.22874			212.5	0.18801	0.35764	0.62506	0.55435	0.2023
	214.2	0.22533	0.54364	0.79465	0.61823	0.23021			214.2	0.18952	0.36078	0.62678	0.55682	0.20334
	215.9	0.22618	0.54449	0.79527	0.61856	0.23284			215.9	0.19163	0.36464	0.63047	0.5575	0.20557
	217.6	0.22814	0.54752	0.79671	0.62052	0.23357			217.6	0.19252	0.36707	0.63331	0.55987	0.20781
	219.3	0.2287	0.54968	0.79676	0.6225	0.23577			219.3	0.19439	0.36894	0.63552	0.56276	0.20592
	221	0.22926	0.54978	0.79836	0.62397	0.23543			221	0.19614	0.3727	0.63841	0.56498	0.21089
	222.7	0.22926	0.55252	0.7992	0.6263	0.23808			222.7	0.19806	0.37529	0.64039	0.56616	0.21292
	224.4	0.231	0.55285	0.80207	0.62497	0.23795			224.4	0.19893	0.37805	0.64321	0.56856	0.21496
	226.1	0.23576	0.55575	0.80182	0.62844	0.24071			226.1	0.20012	0.38035	0.64607	0.56839	0.21805
	227.8	0.23643	0.55699	0.80182	0.6286	0.24165			227.8	0.20214	0.38325	0.64684	0.5713	0.2201
	229.5	0.23543	0.55942	0.80352	0.63027	0.24324			229.5	0.20349	0.38677	0.64951	0.57164	0.22115
	231.2	0.23619	0.55996	0.80557	0.63158	0.24366			231.2	0.2048	0.3891	0.65198	0.57369	0.22521
	232.9	0.23719	0.55635	0.80575	0.63406	0.24588			232.9	0.2061	0.39231	0.65464	0.5761	0.22421
	234.6	0.23927	0.56382	0.80809	0.63457	0.24769			234.6	0.20793	0.39507	0.65815	0.57748	0.22526
	236.3	0.2396	0.56418	0.8055	0.63557	0.25027			236.3	0.20953	0.39863	0.65836	0.57765	0.22838
	238	0.24082	0.56791	0.80848	0.63672	0.24873			238	0.2112	0.40023	0.66136	0.58127	0.22938
	239.7	0.24416	0.56748	0.81104	0.63823	0.25282			239.7	0.21291	0.40439	0.66375	0.58352	0.23251
	241.4	0.24355	0.5699	0.81106	0.63857	0.2533			241.4	0.21339	0.40721	0.66582	0.58335	0.23352
	243.1	0.2447	0.57087	0.81182	0.64174	0.2546			243.1	0.21548	0.40958	0.67058	0.58699	0.23764
	244.8	0.24518	0.57123	0.81268	0.64107	0.25523			244.8	0.21715	0.41162	0.66953	0.5889	0.23768
	246.5	0.24636	0.57435	0.81174	0.64306	0.25705			246.5	0.21864	0.41324	0.67176	0.59098	0.23976
	248.2	0.2481	0.5757	0.81398	0.6439	0.25899			248.2	0.22068	0.41584	0.67412	0.59063	0.24082
	249.9	0.24843	0.5756	0.81517	0.6459	0.26009			249.9	0.22205	0.41883	0.67779	0.59342	0.24188
	251.6	0.24934	0.579	0.81576	0.6476	0.26171			251.6	0.22264	0.42027	0.67789	0.59359	0.24397
	253.3	0.25113	0.57924	0.81628	0.64743	0.26308			253.3	0.2234	0.42464	0.68118	0.59726	0.2471
	255	0.25117	0.58086	0.81628	0.64994	0.2636			255	0.22603	0.42658	0.68258	0.59901	0.24713
	256.7	0.25234	0.58234	0.81759	0.65028	0.26735			256.7	0.22742	0.42839	0.68364	0.60006	0.24923
	258.4	0.25377	0.58314	0.81939	0.6508	0.26739			258.4	0.22836	0.43063	0.68755	0.60129	0.25237
	260.1	0.25494	0.58412	0.81904	0.65148	0.26781			260.1	0.2297	0.43414	0.68882	0.6027	0.25237
	261.8	0.25595	0.58613	0.81999	0.654	0.26956			261.8	0.22933	0.43622	0.69076	0.60392	0.25343
	263.5	0.25712	0.58836	0.8205	0.65704	0.27061			263.5	0.23214	0.4393	0.69219	0.60444	0.25554
	265.2	0.25816	0.5884	0.82052	0.65738	0.27257			265.2	0.23412	0.44175	0.69308	0.60709	0.25661
	266.9	0.25589	0.5922	0.82275	0.65738	0.2731			266.9	0.23577	0.44402	0.69676	0.60938	0.25873
	268.6	0.25972	0.59205	0.82395	0.65704	0.27443			268.6	0.23715	0.44689	0.69843	0.61079	0.2598
	270.3	0.26103	0.59346	0.82473	0.65773	0.27618			270.3	0.23878	0.44839	0.70049	0.61524	0.26192
	272	0.2622	0.59415	0.82381	0.66061	0.27773			272	0.23967	0.4507	0.70434	0.6131	0.2651
	273.7	0.26278	0.5951	0.82493	0.6628	0.27981			273.7	0.24134	0.45317	0.70552	0.61504	0.26617
	275.4	0.26355	0.59858	0.82613	0.66401	0.27889			275.4	0.24171	0.45547	0.7063	0.61716	0.2683
	277.1	0.26558	0.5998	0.82768	0.66523	0.28055			277.1	0.24363	0.45794	0.70809	0.62036	0.26937
	278.8	0.26592	0.60114	0.82736	0.66505	0.28161			278.8	0.24474	0.46041	0.71011	0.61949	0.27044
	280.5	0.26661	0.60095	0.82797	0.66795	0.28316			280.5	0.24713	0.46274	0.71106	0.62233	0.27151
	282.2	0.26792	0.60252	0.82874	0.66812	0.28515			282.2	0.2487	0.46604	0.7154	0.62411	0.27472
	283.9	0.26899	0.60413	0.82933	0.66917	0.28568			283.9	0.25067	0.46688	0.71601	0.62519	0.2758
	285.6	0.2711	0.60652	0.83115	0.67004	0.28653			285.6	0.25087	0.46909	0.71878	0.62591	0.27795
	287.3	0.27098	0.60583	0.83039	0.67032	0.2883			287.3	0.25213	0.47127	0.7202	0.62732	0.27795
	289	0.27213	0.60868	0.83159	0.6733	0.28998			289	0.25423	0.47544	0.72161	0.63091	0.2801
	290.7	0.27318	0.61018	0.83161	0.67375	0.29072			290.7	0.25488	0.47629	0.72178	0.63146	0.28226
	292.4	0.27423	0.61126	0.83438	0.67463	0.29198			292.4	0.25658	0.47783	0.72416	0.63305	0.28442
	294.1	0.27535	0.61192	0.83326	0.67498	0.29376			294.1	0.25734	0.48018	0.72552	0.63487	0.2855
	295.8	0.38738	0.61249	0.83577	0.67702	0.28665			295.8	0.25962	0.49038	0.75008	0.63025	0.31142
	297.5	0.75524	0.65702	0.87855	0.88118	0.59312			297.5	0.33742	0.82832	0.84757	0.82624	0.74801
	299.2	0.95193	0.91117	0.98273	0.98845	0.96309			299.2	0.79575	0.98877	0.9625	0.99245	0.98554
	300.9	0.99505	0.99387	0.99805	0.99623	0.98855			300.9	0.98563	0.99615	0.98269	0.99989	0.99737
	302.6	0.99909	0.99522	0.99821	0.99845	0.9963			302.6	0.99535	0.99542	0.99412	0.9966	0.99375
	304.3	0.9981	0.99878	0.99905	0.9968	0.99806			304.3	0.9954	0.99434	0.99638	0.99717	0.99504
	306	0.99956	0.99857	0.99885	0.99604	0.99741			306	0.99924	0.99607	0.99662	0.99899	0.99741
	307.7	0.99852	0.99728	0.99978	0.99544	0.99763			307.7	0.99858	0.99987	0.99644	0.99798	0.99827
	309.4	0.99852	0.99709	0.99816	0.99831	0.99827			309.4	0.99807	0.99782	0.99818	1.00101	0.99935
	311.1	0.99852	0.99882	0.9995	0.99976	0.99806			311.1	0.99901	0.9969	0.99846	0.99691	0.99829
	312.8	0.99688	0.99732	0.99863	1.00052	0.99806			312.8	0.99982	0.99658	0.99761	0.99616	0.99762
	314.5	0.99961	0.99786	0.9974	0.99864	0.99849			314.5	1	0.9988	0.99592	0.99672	0.99872
	316.2	0.99888	0.99921	0.99832	0.99718	0.99675			316.2	0.99827	0.99834	0.99906	0.99742	0.99892
	317.9	1.00125	0.9988	0.99851	0.99577	0.99782			317.9	0.99715	0.99743	0.99609	0.99773	0.99957
	319.6	0.9984	0.99891	0.99802	0.99695	0.99761			319.6	0.99939	0.99573	0.99764	1	0.99957
	321.3	0.99722	0.99796	0.99791	0.99882	0.9987			321.3	0.99845	0.99965	0.99849	0.99389	0.99978
	323	0.99973	0.99831	0.99954	0.99788	0.99806			323	0.99743	1	0.99826	0.99919	1
	324.7	1	1	0.99906	1	1			324.7	0.99698	0.99884	0.9973	0.99893	0.99784
	326.4	0.99813	0.99777	1	0.99882	0.99935			326.4	0.99858	0.99708	1	0.99919	1.00022
Ch-C8		0 mol %	25 mol %	50 mol %	75 mol %	100 mol %		Ch-H		0 mol %	25 mol %	50 mol %	75 mol %	100 mol %
	Time (s)	Normalized intensity							Time (s)	Normalized intensity
	0	-2.76337e-07	-4.94104e-07	-2.6303e-07	1.70187e-07	-3.34163e-07			0	2.0833e-07	-1.26576e-07	3.19846e-07	-4.651e-07	-2.71063e-07
	1.7	0.00417	0.00168	0.00531	0.00768	0.01002			1.7	0.00413	0.00922	0.01318	0.00687	0.00235
	3.4	0.00447	0.00352	0.00738	0.00921	0.01447			3.4	0.00756	0.01731	0.02337	0.01035	0.00297
	5.1	0.0061	0.0051	0.00786	0.00951	0.01669			5.1	0.01095	0.02571	0.03344	0.01451	0.00485
	6.8	0.00637	0.00623	0.00808	0.01009	0.01744			6.8	0.01437	0.03271	0.04277	0.01763	0.00489
	8.5	0.0082	0.00762	0.0079	0.01198	0.01744			8.5	0.01732	0.03798	0.05067	0.02066	0.0051
	10.2	0.01029	0.00858	0.00864	0.01192	0.01854			10.2	0.01943	0.04224	0.05931	0.02417	0.00637
	11.9	0.0116	0.00959	0.0102	0.01371	0.01809			11.9	0.02259	0.04595	0.06773	0.02633	0.00548
	13.6	0.01281	0.01022	0.01011	0.0124	0.01837			13.6	0.02528	0.05033	0.07529	0.02851	0.00632
	15.3	0.01483	0.01096	0.01068	0.01412	0.01846			15.3	0.0263	0.05406	0.08333	0.03234	0.0067
	17	0.01558	0.01184	0.01137	0.01453	0.0192			17	0.02901	0.05678	0.09087	0.03479	0.00779
	18.7	0.01691	0.01294	0.01111	0.01348	0.0191			18.7	0.03114	0.0596	0.09713	0.03764	0.00826
	20.4	0.0192	0.01481	0.01207	0.01596	0.01974			20.4	0.03279	0.06256	0.1045	0.04122	0.00816
	22.1	0.02038	0.01428	0.01272	0.01557	0.01948			22.1	0.03486	0.0667	0.11228	0.0431	0.00844
	23.8	0.02189	0.01616	0.01329	0.01698	0.01948			23.8	0.03601	0.06844	0.1189	0.04566	0.01017
	25.5	0.02323	0.01714	0.01342	0.01678	0.01966			25.5	0.03787	0.07078	0.12541	0.04816	0.00981
	27.2	0.02376	0.01713	0.01364	0.01712	0.01985			27.2	0.03908	0.07287	0.13248	0.05057	0.00901
	28.9	0.02524	0.01854	0.01342	0.01791	0.02077			28.9	0.04143	0.07529	0.13855	0.05417	0.01037
	30.6	0.02724	0.01964	0.01307	0.01792	0.02058			30.6	0.04383	0.07769	0.14437	0.05517	0.01046
	32.3	0.02884	0.01967	0.01442	0.01863	0.01976			32.3	0.04505	0.07978	0.15021	0.05746	0.01057
	34	0.0307	0.02126	0.01443	0.019	0.02068			34	0.04554	0.08151	0.1558	0.05984	0.01057
	35.7	0.03212	0.02215	0.01394	0.0184	0.02049			35.7	0.04695	0.0835	0.16281	0.06225	0.01057
	37.4	0.03303	0.02307	0.01561	0.01938	0.02004			37.4	0.04912	0.08561	0.16766	0.06477	0.01138
	39.1	0.03399	0.02438	0.01557	0.0191	0.02032			39.1	0.05028	0.08831	0.17379	0.06688	0.01157
	40.8	0.03571	0.02511	0.01513	0.01856	0.02004			40.8	0.05154	0.08985	0.1789	0.06889	0.01203
	42.5	0.03711	0.02591	0.01535	0.02049	0.02039			42.5	0.05265	0.09191	0.18347	0.07055	0.01222
	44.2	0.03842	0.02694	0.01562	0.02056	0.02039			44.2	0.05418	0.09358	0.18925	0.0736	0.01231
	45.9	0.03986	0.02739	0.01623	0.02065	0.02049			45.9	0.05608	0.0951	0.195	0.07608	0.01248
	47.6	0.04113	0.02873	0.01601	0.02176	0.02049			47.6	0.05692	0.09685	0.20005	0.07696	0.01294
	49.3	0.04265	0.02984	0.01712	0.0209	0.02004			49.3	0.05821	0.09991	0.20464	0.0796	0.01451
	51	0.04288	0.03087	0.01672	0.0193	0.02013			51	0.05982	0.10042	0.20923	0.08098	0.0146
	52.7	0.04519	0.03182	0.01707	0.02222	0.02068			52.7	0.06059	0.10126	0.21448	0.08392	0.01469
	54.4	0.04559	0.03322	0.01698	0.02174	0.02085			54.4	0.06123	0.1028	0.21905	0.08638	0.0146
	56.1	0.04761	0.03423	0.01791	0.0223	0.02002			56.1	0.06321	0.10492	0.22333	0.08832	0.01488
	57.8	0.04885	0.03443	0.01787	0.02257	0.02057			57.8	0.06442	0.10683	0.2286	0.08965	0.01515
	59.5	0.05	0.03487	0.01791	0.02278	0.01983			59.5	0.06491	0.10761	0.23276	0.09209	0.01488
	61.2	0.05159	0.03619	0.01836	0.02294	0.02047			61.2	0.06677	0.1087	0.23756	0.09439	0.01579
	62.9	0.05278	0.0375	0.01835	0.02322	0.02002			62.9	0.06803	0.11056	0.24091	0.09491	0.01635
	64.6	0.05456	0.03815	0.0192	0.02367	0.02011			64.6	0.06873	0.1127	0.24443	0.09732	0.01782
	66.3	0.05509	0.03824	0.01916	0.02354	0.02011			66.3	0.07	0.11422	0.24957	0.09838	0.01699
	68	0.05687	0.03946	0.01929	0.02363	0.02002			68	0.07082	0.11521	0.25282	0.10037	0.01727
	69.7	0.05789	0.04051	0.01978	0.02441	0.02085			69.7	0.07246	0.11643	0.25735	0.1033	0.01819
	71.4	0.06026	0.04088	0.0192	0.02355	0.02011			71.4	0.07414	0.11888	0.26023	0.10565	0.01764
	73.1	0.0608	0.04175	0.02023	0.02369	0.02002			73.1	0.07471	0.11934	0.26462	0.10667	0.01782
	74.8	0.06223	0.04228	0.02004	0.02403	0.02057			74.8	0.07553	0.11992	0.26786	0.10819	0.01911
	76.5	0.06353	0.04357	0.02107	0.02385	0.02029			76.5	0.07613	0.1222	0.27227	0.11073	0.01911
	78.2	0.06425	0.04424	0.02085	0.02481	0.02038			78.2	0.07756	0.12315	0.27635	0.1126	0.01837
	79.9	0.06619	0.0453	0.02117	0.02577	0.01974			79.9	0.07887	0.12446	0.27875	0.11501	0.01856
	81.6	0.06795	0.04647	0.0205	0.0225	0.02047			81.6	0.08019	0.1266	0.28405	0.1165	0.01893
	83.3	0.06862	0.04701	0.02103	0.02524	0.02038			83.3	0.08057	0.12654	0.28647	0.117	0.01976
	85	0.0698	0.04842	0.02241	0.02454	0.02047			85	0.08121	0.12881	0.28889	0.11785	0.0205
	86.7	0.07084	0.0486	0.02295	0.02566	0.0214			86.7	0.08367	0.12992	0.29371	0.11982	0.01995
	88.4	0.07206	0.04944	0.02229	0.02619	0.0214			88.4	0.08412	0.13099	0.29631	0.12189	0.02253
	90.1	0.07333	0.05076	0.02269	0.0259	0.02057			90.1	0.08556	0.13265	0.29943	0.12334	0.02032
	91.8	0.07493	0.05173	0.02304	0.02578	0.02038			91.8	0.08617	0.1333	0.30255	0.12571	0.02023
	93.5	0.07584	0.05243	0.02318	0.02553	0.02001			93.5	0.08739	0.13491	0.30516	0.12721	0.02078
	95.2	0.0779	0.05353	0.02265	0.02636	0.01991			95.2	0.08845	0.13568	0.30848	0.12884	0.02106
	96.9	0.07839	0.05332	0.02358	0.02655	0.02065			96.9	0.08921	0.13704	0.31232	0.12978	0.02143
	98.6	0.07945	0.05441	0.02412	0.0265	0.01982			98.6	0.09005	0.1375	0.31565	0.13147	0.02171
	100.3	0.08077	0.05523	0.02448	0.02659	0.01972			100.3	0.0904	0.1389	0.31758	0.13306	0.02263
	102	0.08136	0.05674	0.02453	0.02647	0.01999			102	0.09146	0.14004	0.31934	0.13572	0.02236
	103.7	0.08242	0.05709	0.02463	0.02678	0.01954			103.7	0.0938	0.14156	0.32322	0.13704	0.02254
	105.4	0.08427	0.05917	0.02526	0.027	0.02046			105.4	0.09461	0.14233	0.32551	0.13729	0.02291
	107.1	0.08666	0.05988	0.02548	0.02798	0.02018			107.1	0.09545	0.14343	0.32888	0.13857	0.0231
	108.8	0.08758	0.06022	0.02457	0.02762	0.02018			108.8	0.09603	0.14541	0.33206	0.14055	0.02384
	110.5	0.08772	0.06035	0.02539	0.02762	0.02008			110.5	0.09745	0.14656	0.33383	0.14202	0.02384
	112.2	0.08926	0.06111	0.02435	0.02747	0.01954			112.2	0.09764	0.14657	0.3374	0.1442	0.02403
	113.9	0.09107	0.06257	0.02575	0.02901	0.02018			113.9	0.09946	0.14818	0.34025	0.14471	0.02477
	115.6	0.09177	0.06391	0.02716	0.02896	0.02046			115.6	0.10054	0.14956	0.34294	0.14571	0.02487
	117.3	0.09298	0.06439	0.02702	0.02877	0.01954			117.3	0.10088	0.15048	0.34508	0.14751	0.02459
	119	0.09454	0.06566	0.02707	0.02648	0.01935			119	0.10278	0.15036	0.34706	0.14932	0.02543
	120.7	0.09483	0.06599	0.0272	0.02962	0.02072			120.7	0.10289	0.15205	0.34939	0.15011	0.02561
	122.4	0.09538	0.06681	0.02828	0.02909	0.01962			122.4	0.10363	0.15378	0.35261	0.15317	0.0258
	124.1	0.09754	0.06758	0.02765	0.02967	0.01933			124.1	0.10375	0.1538	0.3546	0.15321	0.02664
	125.8	0.09949	0.06886	0.02819	0.02986	0.01924			125.8	0.10546	0.15414	0.35697	0.15555	0.0258
	127.5	0.10031	0.06973	0.02806	0.03027	0.01915			127.5	0.10721	0.15612	0.35859	0.15653	0.02589
	129.2	0.10127	0.06966	0.02856	0.03031	0.01962			129.2	0.10818	0.15837	0.36111	0.15763	0.02664
	130.9	0.10223	0.0712	0.0286	0.03028	0.01971			130.9	0.10825	0.15747	0.36347	0.15919	0.02683
	132.6	0.10289	0.07201	0.02894	0.03148	0.01971			132.6	0.10982	0.15842	0.36528	0.16022	0.02701
	134.3	0.10399	0.07249	0.03016	0.03168	0.01962			134.3	0.10998	0.15904	0.36708	0.16187	0.02795
	136	0.10462	0.07323	0.03011	0.03164	0.01924			136	0.11139	0.16088	0.37038	0.16276	0.02813
	137.7	0.10706	0.07471	0.02939	0.03136	0.01915			137.7	0.11327	0.16213	0.3735	0.16431	0.02739
	139.4	0.10815	0.07526	0.03012	0.03214	0.01823			139.4	0.11364	0.1627	0.37404	0.16432	0.02851
	141.1	0.10953	0.07548	0.03057	0.0324	0.01969			141.1	0.11442	0.16332	0.37624	0.16749	0.02841
	142.8	0.1102	0.07594	0.03149	0.03193	0.01896			142.8	0.11472	0.16394	0.37865	0.16841	0.02926
	144.5	0.1122	0.07687	0.03149	0.03308	0.01941			144.5	0.11563	0.16543	0.38103	0.17015	0.02907
	146.2	0.11292	0.07742	0.03144	0.03349	0.01887			146.2	0.11681	0.16634	0.38247	0.1711	0.02907
	147.9	0.11379	0.07956	0.0318	0.03377	0.01868			147.9	0.11736	0.16768	0.38526	0.17179	0.02945
	149.6	0.11482	0.08034	0.03243	0.03318	0.01821			149.6	0.11895	0.16844	0.38648	0.17342	0.02963
	151.3	0.11688	0.08021	0.03222	0.03442	0.01904			151.3	0.11962	0.1695	0.38757	0.17409	0.02954
	153	0.11673	0.08167	0.03309	0.0339	0.01868			153	0.12042	0.16999	0.3904	0.17576	0.02954
	154.7	0.1185	0.08225	0.03309	0.03474	0.01932			154.7	0.12085	0.17218	0.39183	0.17722	0.03048
	156.4	0.11984	0.08333	0.03259	0.03496	0.01877			156.4	0.12254	0.17238	0.39523	0.17773	0.03076
	158.1	0.12047	0.0843	0.03335	0.03543	0.01877			158.1	0.12233	0.17288	0.39617	0.1791	0.03151
	159.8	0.12105	0.08472	0.03412	0.03537	0.01868			159.8	0.12405	0.17359	0.39725	0.17955	0.03085
	161.5	0.12256	0.08518	0.03501	0.03531	0.0184			161.5	0.12495	0.17523	0.3999	0.18156	0.03104
	163.2	0.12411	0.0856	0.03524	0.03628	0.01894			163.2	0.1263	0.17545	0.40119	0.18265	0.03113
	164.9	0.12442	0.08655	0.03601	0.03609	0.01894			164.9	0.12705	0.17617	0.40419	0.18303	0.03226
	166.6	0.12559	0.08803	0.03509	0.03497	0.01904			166.6	0.12729	0.17715	0.40388	0.18554	0.03179
	168.3	0.12619	0.08769	0.03561	0.03653	0.01876			168.3	0.12838	0.17744	0.40773	0.186	0.03226
	170	0.12791	0.089	0.0357	0.03557	0.01885			170	0.12875	0.17871	0.40768	0.18779	0.03132
	171.7	0.12909	0.09081	0.03685	0.03787	0.0184			171.7	0.13036	0.17911	0.40991	0.18912	0.03274
	173.4	0.13127	0.09117	0.03667	0.03841	0.0183			173.4	0.13101	0.1809	0.41182	0.18986	0.03283
	175.1	0.13135	0.09199	0.03779	0.03869	0.01802			175.1	0.1321	0.18108	0.41449	0.19157	0.03339
	176.8	0.13246	0.09235	0.03726	0.03888	0.01784			176.8	0.13254	0.18234	0.41596	0.19195	0.03367
	178.5	0.13288	0.09327	0.03897	0.03885	0.01784			178.5	0.13332	0.18209	0.41708	0.19372	0.03367
	180.2	0.13417	0.09393	0.03855	0.03866	0.01876			180.2	0.13435	0.18316	0.41936	0.19452	0.03358
	181.9	0.13598	0.09486	0.03962	0.0391	0.01838			181.9	0.13616	0.18456	0.42045	0.19575	0.03453
	183.6	0.13682	0.09591	0.03928	0.03929	0.01847			183.6	0.13638	0.18541	0.42198	0.19685	0.03481
	185.3	0.13794	0.09646	0.03994	0.03954	0.01876			185.3	0.13656	0.18546	0.42338	0.19843	0.0349
	187	0.13878	0.09735	0.03962	0.04067	0.01866			187	0.13807	0.1867	0.42472	0.19873	0.03509
	188.7	0.13997	0.09875	0.04101	0.04076	0.01838			188.7	0.13838	0.18696	0.42622	0.20016	0.03633
	190.4	0.14089	0.10032	0.04092	0.04092	0.01819			190.4	0.13885	0.18786	0.42809	0.20072	0.03585
	192.1	0.1418	0.10009	0.04115	0.04164	0.01829			192.1	0.13992	0.18872	0.42884	0.20219	0.03585
	193.8	0.14279	0.10111	0.04197	0.04186	0.01838			193.8	0.14231	0.18888	0.43137	0.20317	0.03594
	195.5	0.14466	0.10176	0.04212	0.04224	0.0181			195.5	0.14165	0.19087	0.43054	0.20342	0.03622
	197.2	0.14643	0.10246	0.04235	0.04274	0.01737			197.2	0.1431	0.19146	0.43343	0.20522	0.03651
	198.9	0.14678	0.10336	0.04297	0.04318	0.01782			198.9	0.14354	0.19177	0.4341	0.20678	0.03727
	200.6	0.14819	0.10375	0.04274	0.04309	0.01829			200.6	0.14461	0.19227	0.43607	0.20601	0.03794
	202.3	0.14915	0.10471	0.04379	0.0434	0.01801			202.3	0.14499	0.19288	0.43718	0.20819	0.0387
	204	0.14954	0.10529	0.04425	0.04425	0.01782			204	0.1454	0.19349	0.43757	0.20868	0.03764
	205.7	0.15021	0.10621	0.04458	0.04425	0.01874			205.7	0.14711	0.1938	0.43932	0.20969	0.03811
	207.4	0.15181	0.10631	0.04532	0.04334	0.01911			207.4	0.14704	0.19508	0.44101	0.21131	0.03888
	209.1	0.15274	0.10789	0.04481	0.04504	0.01838			209.1	0.14793	0.19754	0.44219	0.21256	0.03888
	210.8	0.1531	0.10862	0.0465	0.04507	0.01883			210.8	0.14812	0.1976	0.44338	0.21365	0.03811
	212.5	0.15427	0.10984	0.04607	0.04605	0.01827			212.5	0.14926	0.19821	0.44495	0.21348	0.03888
	214.2	0.15595	0.10959	0.04704	0.04583	0.01782			214.2	0.15009	0.19948	0.44584	0.21557	0.03907
	215.9	0.15742	0.10988	0.04723	0.04637	0.01865			215.9	0.15127	0.20003	0.44797	0.21653	0.03954
	217.6	0.15784	0.1117	0.0481	0.04656	0.01855			217.6	0.15258	0.20009	0.4488	0.21756	0.0404
	219.3	0.15835	0.11331	0.04758	0.04656	0.01772			219.3	0.15443	0.20076	0.44994	0.21891	0.0404
	221	0.16015	0.1129	0.04923	0.04719	0.01874			221	0.15435	0.20219	0.45148	0.22004	0.03982
	222.7	0.16177	0.11391	0.04839	0.04734	0.01865			222.7	0.15539	0.20207	0.4532	0.22092	0.03982
	224.4	0.16295	0.11405	0.04985	0.04633	0.01846			224.4	0.15497	0.20393	0.45435	0.22168	0.0404
	226.1	0.16346	0.11468	0.05031	0.04826	0.01865			226.1	0.15625	0.20369	0.45472	0.22268	0.04096
	227.8	0.1641	0.11593	0.0505	0.04791	0.01855			227.8	0.15712	0.20459	0.45644	0.22317	0.04192
	229.5	0.16532	0.11651	0.05074	0.04905	0.01865			229.5	0.15743	0.2049	0.45746	0.22329	0.04124
	231.2	0.167	0.11779	0.05118	0.04889	0.01883			231.2	0.15864	0.20594	0.45783	0.22419	0.04172
	232.9	0.1676	0.11884	0.05207	0.0506	0.01947			232.9	0.15925	0.20669	0.46021	0.22642	0.04211
	234.6	0.1688	0.11869	0.05284	0.05076	0.01883			234.6	0.16042	0.20787	0.46325	0.22779	0.04115
	236.3	0.16923	0.12042	0.05304	0.05034	0.0191			236.3	0.16084	0.20815	0.46194	0.22795	0.0422
	238	0.17092	0.12084	0.05393	0.05092	0.01836			238	0.16226	0.20889	0.46373	0.22907	0.04306
	239.7	0.17168	0.12216	0.05391	0.05136	0.01818			239.7	0.16355	0.20938	0.46423	0.23003	0.04325
	241.4	0.17262	0.12314	0.05488	0.05196	0.01836			241.4	0.16329	0.20988	0.46378	0.23007	0.04344
	243.1	0.17367	0.12348	0.0548	0.0511	0.01919			243.1	0.16403	0.21136	0.46583	0.2311	0.04421
	244.8	0.17486	0.12322	0.05548	0.0532	0.01836			244.8	0.16493	0.21111	0.46699	0.23285	0.04363
	246.5	0.17628	0.12446	0.05531	0.05253	0.01844			246.5	0.16551	0.21162	0.46936	0.23362	0.04373
	248.2	0.17692	0.12596	0.05626	0.05307	0.01818			248.2	0.16685	0.21192	0.4697	0.23423	0.04431
	249.9	0.17796	0.12647	0.05797	0.05393	0.01929			249.9	0.16688	0.21316	0.46928	0.2361	0.04297
	251.6	0.17828	0.12641	0.05809	0.04273	0.01836			251.6	0.16797	0.21288	0.47213	0.23651	0.04373
	253.3	0.17968	0.12766	0.05842	0.05348	0.0191			253.3	0.16987	0.21489	0.4733	0.23739	0.04506
	255	0.18171	0.12827	0.05848	0.05417	0.01865			255	0.16993	0.21555	0.47367	0.23769	0.0444
	256.7	0.1818	0.12965	0.05901	0.05516	0.01883			256.7	0.17064	0.21657	0.47465	0.24004	0.04527
	258.4	0.18271	0.12952	0.05942	0.05545	0.01919			258.4	0.1711	0.21558	0.47539	0.2402	0.04487
	260.1	0.1828	0.13053	0.06018	0.05589	0.01872			260.1	0.17181	0.21705	0.47703	0.24083	0.04516
	261.8	0.18444	0.13138	0.06138	0.05624	0.01891			261.8	0.17256	0.21791	0.4786	0.24159	0.04554
	263.5	0.1861	0.13258	0.06171	0.05599	0.01865			263.5	0.17328	0.21842	0.47982	0.24321	0.04591
	265.2	0.18674	0.13284	0.06145	0.05634	0.02002			265.2	0.174	0.21932	0.47958	0.24302	0.04659
	266.9	0.18794	0.1341	0.06232	0.05678	0.02002			266.9	0.1763	0.21993	0.48096	0.24375	0.0469
	268.6	0.18878	0.13423	0.06312	0.05707	0.01919			268.6	0.1752	0.22066	0.48256	0.24426	0.0464
	270.3	0.19054	0.13522	0.06366	0.05709	0.01855			270.3	0.17552	0.22068	0.4825	0.24616	0.04746
	272	0.19118	0.13613	0.06417	0.05818	0.0191			272	0.17694	0.22191	0.48373	0.24682	0.04746
	273.7	0.19153	0.13723	0.06481	0.05841	0.01891			273.7	0.17707	0.22207	0.48432	0.24771	0.04697
	275.4	0.1921	0.13776	0.06573	0.05853	0.019			275.4	0.17874	0.22296	0.48585	0.24871	0.04813
	277.1	0.19379	0.13865	0.06543	0.05934	0.0191			277.1	0.17919	0.22301	0.48567	0.24924	0.04832
	278.8	0.19451	0.13873	0.06622	0.05824	0.01929			278.8	0.18129	0.22355	0.48688	0.25011	0.049
	280.5	0.19646	0.13983	0.06729	0.05984	0.01993			280.5	0.18161	0.2239	0.48827	0.25038	0.04841
	282.2	0.19687	0.1405	0.06796	0.05996	0.01965			282.2	0.1815	0.2256	0.48913	0.25153	0.04938
	283.9	0.19783	0.14153	0.06827	0.06002	0.01955			283.9	0.18261	0.22545	0.48953	0.2517	0.04888
	285.6	0.19932	0.14228	0.06837	0.06079	0.01946			285.6	0.18417	0.22644	0.49071	0.25346	0.04898
	287.3	0.20016	0.14244	0.06918	0.06142	0.01955			287.3	0.18395	0.22691	0.49127	0.25396	0.04976
	289	0.20121	0.14317	0.06932	0.06219	0.01974			289	0.18447	0.22814	0.49294	0.25512	0.05014
	290.7	0.20101	0.14398	0.06928	0.06127	0.01974			290.7	0.18525	0.22846	0.49328	0.25576	0.04974
	292.4	0.20245	0.14524	0.07064	0.0621	0.01993			292.4	0.1863	0.22983	0.49436	0.25588	0.05061
	294.1	0.20341	0.14586	0.07127	0.06218	0.01974			294.1	0.18695	0.22984	0.4939	0.25818	0.04995
	295.8	0.31562	0.1355	0.15109	0.06351	0.01617			295.8	0.18749	0.22891	0.49495	0.25577	0.04636
	297.5	0.8138	0.62936	0.68099	0.26117	0.56836			297.5	0.52915	0.5745	0.82334	0.52205	0.49616
	299.2	0.98613	0.98227	0.97341	0.87541	0.94704			299.2	0.92577	0.95337	1.00351	0.94239	0.97011
	300.9	0.99694	0.99614	0.99441	0.98831	0.9887			300.9	0.9955	0.99288	1.00633	0.99737	0.99374
	302.6	0.99693	0.99408	0.99615	0.99586	0.99412			302.6	0.99392	0.99884	1.00897	0.99646	0.99949
	304.3	0.99681	0.99932	0.99927	0.99843	0.99628			304.3	0.99638	0.99755	1.00895	0.99918	0.99826
	306	0.99964	0.99999	0.99831	0.99816	0.99548			306	0.99723	0.99975	1.0082	1.00138	0.99891
	307.7	1.00025	0.99954	0.99861	0.9859	0.99785			307.7	0.99726	1.00093	1.00767	1.0006	0.99933
	309.4	0.99919	1.00009	0.99666	0.99931	0.99721			309.4	0.99714	0.99859	1.01014	1.00274	0.99851
	311.1	0.99936	0.99903	0.99769	0.9961	0.99657			311.1	1	1.0003	1.00971	1.0004	0.99958
	312.8	0.99878	1.00018	1.0009	0.99993	0.99721			312.8	0.99959	0.99856	1.00808	1.0015	1.00021
	314.5	0.99832	0.99949	1.0006	0.98713	0.99808			314.5	0.99839	0.99947	1.01189	0.9991	1.00232
	316.2	0.99875	0.99939	1.0001	0.99912	0.99832			316.2	0.99728	1	1.01189	0.99858	0.99958
	317.9	0.99875	1.00023	0.99953	0.99778	1.00045			317.9	0.99483	0.99987	1.01133	0.99968	0.99979
	319.6	0.99688	1.00082	0.99812	1	0.99851			319.6	0.99731	0.99982	1.01006	0.99916	0.99832
	321.3	0.99789	0.99976	0.99701	0.99893	0.99787			321.3	0.99931	0.99962	1.00963	0.99974	0.99832
	323	1	0.99885	1	0.99786	1			323	0.99537	0.99902	1.0102	0.99974	0.99832
	324.7	0.99892	1.00054	0.99848	0.99893	0.99636			324.7	0.99397	0.99914	1.01033	0.99974	1
	326.4	0.9988	0.99768	0.99721	0.99946	0.99872			326.4	0.9957	0.99841	1.00886	1	0.99874

## Sheet: Supplementary Fig. 6
Ch-C1		blank	1 µM	2 µM	4 µM	6 µM	8 µM	10 µM		Ch-C1	Concentration (µM)	Normalized intensity
	Time (s)	Normalized intensity									1	0.011
	0	0	0	0.000158428	0	0	0	0			2	0.086
	1	0.000620018	-0.000823107	0.00911	0.0395	0.09605	0.23311	0.26374			4	0.298
	2	0.000708592	-0.000448967	0.00626	0.05153	0.1726	0.38063	0.44229			6	0.628
	3	0.00106	-0.000224484	0.00966	0.05924	0.23505	0.44679	0.55141			8	0.937
	4	0.00177	-0.000299312	0.00974	0.06479	0.28285	0.49669	0.60314			10	0.957
	5	0.00115	0.000299312	0.01006	0.0694	0.32241	0.52272	0.63385
	6	0.00142	0.000299312	0.01014	0.07504	0.35262	0.54225	0.65487
	7	0.00159	0	0.01006	0.07946	0.37735	0.55527	0.67184
	8	0.00177	0.000673451	0.01038	0.08398	0.39474	0.57479	0.68801
	9	0.00204	0.000823107	0.00974	0.08887	0.41031	0.58672	0.6977
	10	0.00221	0.000823107	0.01077	0.09272	0.42496	0.60191	0.7066
	11	0.00204	0.00105	0.01077	0.09629	0.43686	0.61276	0.71387
	12	0.00186	0.00112	0.01077	0.10006	0.44877	0.62143	0.72195
	13	0.00257	0.00112	0.01133	0.10307	0.45793	0.63228	0.73084
	14	0.00257	0.00127	0.01133	0.10645	0.46708	0.64096	0.73569
	15	0.00301	0.00157	0.01172	0.10937	0.47441	0.65181	0.74135
	16	0.0031	0.00142	0.01164	0.11191	0.4799	0.6594	0.74701
	17	0.0031	0.00187	0.01172	0.11473	0.48723	0.66808	0.75105
	18	0.00275	0.00202	0.01228	0.11717	0.49272	0.67567	0.75671
	19	0.0031	0.00195	0.01275	0.1198	0.49638	0.68218	0.75994
	20	0.00328	0.00232	0.01283	0.12234	0.50188	0.68977	0.76317
	21	0.00328	0.0021	0.01307	0.12404	0.50646	0.69736	0.76722
	22	0.00301	0.00247	0.01299	0.12629	0.51103	0.70279	0.77207
	23	0.00275	0.00277	0.01315	0.12827	0.51287	0.70713	0.77449
	24	0.00275	0.00247	0.01355	0.13081	0.51653	0.71255	0.78015
	25	0.00257	0.00254	0.01394	0.13241	0.51927	0.71906	0.78257
	26	0.00328	0.00269	0.01386	0.13466	0.52202	0.72231	0.78742
	27	0.00248	0.00307	0.01386	0.13664	0.52477	0.72665	0.79066
	28	0.00337	0.00292	0.01386	0.13795	0.52843	0.73208	0.79551
	29	0.00319	0.00307	0.0145	0.13965	0.53209	0.73533	0.79712
	30	0.0031	0.00307	0.01497	0.14143	0.53393	0.74075	0.80116
	31	0.00328	0.00337	0.01513	0.1435	0.53576	0.74292	0.80359
	32	0.00292	0.00322	0.01513	0.14519	0.5385	0.74618	0.80682
	33	0.0031	0.00374	0.01513	0.14614	0.54125	0.74943	0.80925
	34	0.00292	0.00382	0.01537	0.14802	0.54217	0.75268	0.81329
	35	0.00283	0.00374	0.01576	0.14961	0.54491	0.75702	0.81652
	36	0.00345	0.00367	0.01568	0.1515	0.54674	0.75919	0.81814
	37	0.0031	0.00404	0.01576	0.15234	0.54858	0.76245	0.82218
	38	0.00319	0.00412	0.01592	0.15394	0.55041	0.76462	0.82218
	39	0.00363	0.00397	0.01648	0.15563	0.55315	0.76787	0.82703
	40	0.00337	0.00389	0.01703	0.15629	0.55407	0.77004	0.82541
	41	0.00328	0.00427	0.01703	0.15733	0.5559	0.77221	0.82945
	42	0.00337	0.00427	0.01743	0.15864	0.55773	0.77438	0.83511
	43	0.00354	0.00441	0.01735	0.16033	0.55865	0.77763	0.83673
	44	0.00328	0.00449	0.01751	0.16118	0.56048	0.7798	0.83996
	45	0.0031	0.00449	0.01759	0.16278	0.5614	0.78089	0.84158
	46	0.00319	0.00434	0.01798	0.16363	0.56414	0.78414	0.84562
	47	0.0031	0.00471	0.01814	0.16494	0.56414	0.78631	0.84724
	48	0.00319	0.00479	0.01822	0.16579	0.56689	0.78848	0.84885
	49	0.00275	0.00501	0.01862	0.16795	0.56689	0.79173	0.85128
	50	0.00319	0.00501	0.01862	0.16805	0.56872	0.79282	0.8537
	51	0.00292	0.00501	0.01885	0.16927	0.56964	0.79499	0.85532
	52	0.00283	0.00524	0.01901	0.17049	0.57147	0.79824	0.85774
	53	0.00292	0.00539	0.01917	0.17153	0.57238	0.79716	0.85936
	54	0.00266	0.00531	0.01965	0.17322	0.57238	0.8015	0.86098
	55	0.00301	0.00524	0.01957	0.17341	0.57421	0.80367	0.86017
	56	0.00283	0.00569	0.0198	0.17482	0.57513	0.80041	0.86583
	57	0.00292	0.00554	0.0206	0.17585	0.57605	0.80584	0.86744
	58	0.00266	0.00554	0.02028	0.17642	0.57696	0.80475	0.86825
	59	0.00292	0.00569	0.0206	0.17764	0.57696	0.81017	0.86987
	60	0.00266	0.00554	0.02052	0.17867	0.57971	0.81017	0.8731
	61	0.00283	0.00576	0.02083	0.17924	0.57971	0.81234	0.87229
	62	0.00292	0.00606	0.02147	0.18018	0.57971	0.81451	0.87553
	63	0.00328	0.00576	0.02147	0.18121	0.58154	0.8156	0.87633
	64	0.00248	0.00576	0.02131	0.18215	0.58246	0.81668	0.87876
	65	0.00266	0.00576	0.02194	0.18309	0.58246	0.81777	0.87876
	66	0.00248	0.00599	0.02178	0.18413	0.58337	0.82102	0.88038
	67	0.00319	0.00621	0.02218	0.18488	0.58429	0.82319	0.88361
	68	0.00275	0.00614	0.02194	0.18573	0.5852	0.82428	0.88442
	69	0.00257	0.00629	0.02273	0.18657	0.58612	0.82536	0.88442
	70	0.00257	0.00658	0.02305	0.18723	0.58703	0.82645	0.88684
	71	0.00248	0.00651	0.02329	0.18817	0.58795	0.82753	0.88765
	72	0.00292	0.00666	0.02345	0.18949	0.58887	0.82861	0.88927
	73	0.00186	0.00681	0.02353	0.19005	0.58887	0.83078	0.89007
	74	0.00221	0.00658	0.02353	0.19024	0.58978	0.83078	0.89169
	75	0.0023	0.00666	0.024	0.19193	0.58978	0.83404	0.8925
	76	0.0023	0.00651	0.02416	0.19231	0.5907	0.83078	0.89412
	77	0.00248	0.00644	0.0244	0.19362	0.59161	0.83621	0.89492
	78	0.00239	0.00696	0.02471	0.19428	0.59253	0.83729	0.89654
	79	0.00239	0.00673	0.02487	0.19485	0.59161	0.83838	0.89573
	80	0.00221	0.00726	0.02535	0.19579	0.59253	0.83946	0.89816
	81	0.00248	0.00718	0.02567	0.19663	0.59436	0.84055	0.89897
	82	0.00266	0.00703	0.02543	0.19739	0.59344	0.84272	0.89977
	83	0.00283	0.00726	0.02582	0.19823	0.59528	0.84272	0.90058
	84	0.00239	0.00718	0.0263	0.19908	0.59528	0.8438	0.90139
	85	0.00248	0.00703	0.02638	0.19908	0.59619	0.84489	0.90301
	86	0.00204	0.00741	0.0267	0.20068	0.59619	0.84597	0.90382
	87	0.00221	0.00756	0.02598	0.20143	0.59619	0.84705	0.90462
	88	0.00239	0.00771	0.02741	0.20152	0.59711	0.84814	0.90543
	89	0.00239	0.00763	0.02717	0.20246	0.59711	0.84814	0.90705
	90	0.00195	0.00763	0.02757	0.2035	0.59802	0.85139	0.90786
	91	0.00186	0.00778	0.02772	0.20416	0.59894	0.85248	0.90947
	92	0.00195	0.00786	0.0278	0.205	0.59894	0.85356	0.90947
	93	0.00239	0.00786	0.02844	0.205	0.59985	0.85356	0.90866
	94	0.00248	0.00793	0.02844	0.20623	0.59985	0.85465	0.91028
	95	0.00186	0.00771	0.02883	0.20707	0.59985	0.85465	0.9119
	96	0.00177	0.00816	0.02899	0.20754	0.59985	0.85682	0.9119
	97	0.00248	0.00823	0.02915	0.20848	0.59985	0.8579	0.90947
	98	0.00213	0.00816	0.02955	0.20895	0.60077	0.8579	0.91432
	99	0.00221	0.00823	0.02986	0.20942	0.6026	0.85899	0.91513
	100	0.00239	0.00816	0.03018	0.2098	0.60168	0.86007	0.91432
	101	0.00239	0.00808	0.03018	0.21112	0.6026	0.86116	0.91594
	102	0.00159	0.00861	0.0305	0.21177	0.60168	0.86116	0.91675
	103	0.00275	0.00846	0.03097	0.21224	0.6026	0.86333	0.91675
	104	0.0023	0.00838	0.03081	0.21262	0.60443	0.86333	0.91675
	105	0.00221	0.00846	0.03113	0.21375	0.60352	0.86333	0.91836
	106	0.00248	0.00853	0.03145	0.21469	0.60443	0.86441	0.91836
	107	0.00257	0.00846	0.03184	0.21478	0.60443	0.8655	0.91836
	108	0.0023	0.00846	0.03176	0.21544	0.60443	0.86766	0.91756
	109	0.00204	0.00875	0.0324	0.21657	0.60535	0.86875	0.91917
	110	0.00248	0.00846	0.03248	0.21666	0.60535	0.86875	0.9216
	111	0.00186	0.00868	0.03272	0.21723	0.60535	0.86875	0.91675
	112	0.0023	0.00898	0.03295	0.21807	0.60535	0.87092	0.9216
	113	0.00266	0.00883	0.03327	0.21911	0.60535	0.87092	0.92241
	114	0.00257	0.00898	0.03375	0.2193	0.60718	0.872	0.92483
	115	0.00221	0.00905	0.03359	0.21977	0.60626	0.872	0.92402
	116	0.00213	0.0092	0.0343	0.22099	0.60626	0.87417	0.92483
	117	0.00213	0.00913	0.03446	0.22155	0.60718	0.87417	0.92483
	118	0.00204	0.00928	0.0343	0.22184	0.60718	0.87526	0.92645
	119	0.00248	0.00913	0.0347	0.22259	0.60718	0.87526	0.92726
	120	0.00221	0.00928	0.03517	0.22268	0.60809	0.87851	0.92645
	121	0.00159	0.00913	0.03478	0.22372	0.60809	0.87743	0.92726
	122	0.00248	0.00935	0.03565	0.22475	0.60809	0.8796	0.92887
	123	0.00177	0.00935	0.03565	0.22447	0.60901	0.87851	0.92806
	124	0.00195	0.00935	0.03628	0.22484	0.60901	0.87743	0.92887
	125	0.00213	0.0095	0.0366	0.22588	0.60901	0.88177	0.92887
	126	0.00204	0.00965	0.03668	0.22682	0.60901	0.88068	0.92968
	127	0.00239	0.00988	0.03691	0.22663	0.60901	0.88285	0.92968
	128	0.00204	0.01003	0.03715	0.22776	0.61084	0.88394	0.9321
	129	0.00204	0.0095	0.03747	0.22814	0.60993	0.88394	0.93049
	130	0.0023	0.00965	0.03779	0.22823	0.60993	0.8861	0.93291
	131	0.00195	0.0098	0.03818	0.22973	0.61084	0.8861	0.92887
	132	0.00213	0.00988	0.03786	0.23002	0.61084	0.8861	0.93291
	133	0.00159	0.0098	0.03866	0.23077	0.61176	0.88502	0.93291
	134	0.00213	0.00995	0.03897	0.23058	0.61176	0.8861	0.93372
	135	0.00213	0.00988	0.03913	0.23105	0.61176	0.88936	0.93291
	136	0.0023	0.01003	0.03929	0.23227	0.61176	0.89044	0.93534
	137	0.00177	0.01018	0.03969	0.23246	0.61267	0.89153	0.93049
	138	0.00151	0.01018	0.03961	0.23274	0.61176	0.89044	0.93615
	139	0.00204	0.01033	0.04024	0.23303	0.61267	0.89044	0.93534
	140	0.00195	0.01025	0.04032	0.2335	0.61267	0.89153	0.93615
	141	0.00213	0.01018	0.04048	0.23462	0.61176	0.89261	0.93695
	142	0.00177	0.0104	0.04103	0.23566	0.61267	0.89261	0.93695
	143	0.00168	0.0104	0.04103	0.23519	0.61267	0.8937	0.93776
	144	0.00168	0.0104	0.04167	0.23604	0.6145	0.8937	0.93857
	145	0.00204	0.01063	0.04167	0.23632	0.61267	0.89153	0.93857
	146	0.00213	0.01033	0.0419	0.23707	0.61359	0.89478	0.93857
	147	0.00221	0.0107	0.0423	0.23782	0.61359	0.89478	0.93857
	148	0.00204	0.01063	0.04254	0.23801	0.6145	0.89587	0.93938
	149	0.00186	0.01063	0.04246	0.23895	0.61359	0.89478	0.93857
	150	0.00213	0.0107	0.04325	0.23951	0.6145	0.89587	0.93938
	151	0.00168	0.01033	0.04333	0.2398	0.6145	0.89695	0.93453
	152	0.00221	0.01092	0.04373	0.24008	0.6145	0.89587	0.94019
	153	0.00248	0.01092	0.04388	0.24036	0.6145	0.89804	0.94019
	154	0.00213	0.011	0.04396	0.2413	0.6145	0.89912	0.941
	155	0.00213	0.011	0.04468	0.24205	0.61542	0.89695	0.93776
	156	0.00177	0.01107	0.04468	0.24224	0.61542	0.89912	0.9418
	157	0.00221	0.011	0.04547	0.24271	0.61542	0.89912	0.941
	158	0.00221	0.01092	0.04523	0.24337	0.61634	0.89804	0.94261
	159	0.00221	0.01107	0.04594	0.24375	0.61542	0.89912	0.9418
	160	0.00248	0.01107	0.04555	0.24403	0.61634	0.89695	0.9418
	161	0.00168	0.01115	0.04642	0.2444	0.61634	0.90021	0.9418
	162	0.00186	0.01115	0.04658	0.24497	0.61634	0.90021	0.9418
	163	0.00195	0.0113	0.04682	0.24553	0.61634	0.90021	0.94261
	164	0.00159	0.01137	0.04705	0.24619	0.61634	0.90129	0.94342
	165	0.00204	0.01152	0.04745	0.24647	0.61634	0.90129	0.94261
	166	0.00186	0.01182	0.04769	0.24741	0.61634	0.89912	0.94261
	167	0.00213	0.0116	0.04816	0.24723	0.61725	0.90129	0.94342
	168	0.00221	0.01152	0.04824	0.2477	0.61634	0.90238	0.94342
	169	0.00186	0.01137	0.0488	0.24854	0.61634	0.90346	0.94261
	170	0.00177	0.01145	0.04895	0.24901	0.61725	0.90346	0.94423
	171	0.00186	0.01175	0.04888	0.2492	0.61725	0.90346	0.94342
	172	0.00213	0.0116	0.04967	0.24967	0.61725	0.90454	0.94342
	173	0.0023	0.01152	0.04983	0.25089	0.61725	0.90454	0.94342
	174	0.00186	0.01182	0.05022	0.25089	0.61817	0.90563	0.94423
	175	0.00186	0.0119	0.0499	0.25136	0.61817	0.90454	0.94342
	176	0.00195	0.01212	0.0507	0.25146	0.61817	0.90563	0.94342
	177	0.00213	0.01205	0.05101	0.2523	0.61908	0.90563	0.94504
	178	0.00133	0.01175	0.05093	0.25268	0.61817	0.90563	0.94504
	179	0.00159	0.01212	0.05165	0.25268	0.61908	0.90671	0.94504
	180	0.00177	0.0122	0.05212	0.25371	0.61817	0.90671	0.94504
	181	0.00168	0.01212	0.05204	0.25362	0.61908	0.9078	0.94504
	182	0.00133	0.01212	0.0526	0.25447	0.62	0.90671	0.94423
	183	0.00195	0.01242	0.0522	0.25447	0.61817	0.90671	0.94585
	184	0.00195	0.01205	0.05292	0.2556	0.61908	0.9078	0.9418
	185	0.00168	0.01235	0.05331	0.25578	0.61908	0.90671	0.94585
	186	0.00177	0.01227	0.05331	0.25625	0.61908	0.9078	0.94585
	187	0.00177	0.01242	0.05371	0.2571	0.61908	0.90997	0.94504
	188	0.00186	0.01235	0.0541	0.25738	0.61908	0.90997	0.94585
	189	0.00186	0.0125	0.05474	0.2571	0.62	0.90997	0.94504
	190	0.00168	0.01257	0.0549	0.25813	0.62	0.91105	0.94665
	191	0.00186	0.0128	0.05474	0.25889	0.62	0.91105	0.94665
	192	0.00195	0.01257	0.05553	0.25898	0.62	0.90997	0.94665
	193	0.00142	0.0128	0.05553	0.25917	0.62	0.91214	0.94504
	194	0.00159	0.01287	0.05577	0.25945	0.62	0.91105	0.94585
	195	0.00186	0.01257	0.0564	0.25964	0.62091	0.90997	0.94585
	196	0.00168	0.01242	0.05656	0.26049	0.62091	0.91105	0.94665
	197	0.00177	0.01287	0.05656	0.26086	0.62091	0.91214	0.94665
	198	0.00168	0.01287	0.05719	0.26161	0.62	0.91322	0.94665
	199	0.00186	0.01287	0.05743	0.26171	0.62091	0.91322	0.94665
	200	0.00186	0.01295	0.05743	0.26255	0.62091	0.91322	0.94665
	201	0.00168	0.01295	0.05711	0.26246	0.62091	0.91431	0.94827
	202	0.00159	0.01309	0.0583	0.26312	0.62091	0.91322	0.94827
	203	0.00124	0.01317	0.0583	0.26368	0.62091	0.91539	0.94827
	204	0.00159	0.0128	0.0587	0.26368	0.62091	0.91539	0.94746
	205	0.00151	0.01287	0.05909	0.26434	0.62091	0.91539	0.94827
	206	0.00177	0.01317	0.05949	0.26425	0.62091	0.91539	0.94665
	207	0.00177	0.01324	0.05941	0.26509	0.62091	0.91648	0.94827
	208	0.00177	0.01324	0.0602	0.26528	0.62183	0.91648	0.94827
	209	0.00186	0.01347	0.05981	0.26547	0.62183	0.91539	0.94827
	210	0.00151	0.01302	0.06036	0.26641	0.62275	0.91648	0.94827
	211	0.00186	0.01309	0.06092	0.26669	0.62183	0.91756	0.94827
	212	0.00151	0.01362	0.06107	0.26669	0.62183	0.91756	0.94989
	213	0.00177	0.01332	0.06147	0.26716	0.62275	0.91648	0.94908
	214	0.00195	0.01354	0.06179	0.26782	0.62275	0.91865	0.94908
	215	0.00213	0.01339	0.06187	0.26773	0.62183	0.91539	0.94989
	216	0.00177	0.01362	0.06195	0.26857	0.62183	0.91865	0.94827
	217	0.00213	0.01354	0.06242	0.26989	0.62275	0.91648	0.94989
	218	0.00195	0.01347	0.06298	0.26932	0.62275	0.91865	0.94989
	219	0.00195	0.01362	0.0629	0.26979	0.62183	0.91756	0.9507
	220	0.00151	0.01354	0.06313	0.27008	0.62275	0.91756	0.94908
	221	0.00177	0.01369	0.06401	0.27055	0.62275	0.91973	0.94908
	222	0.00195	0.01399	0.06424	0.27121	0.62366	0.91973	0.9507
	223	0.00204	0.01392	0.06448	0.27111	0.62275	0.92082	0.94746
	224	0.00106	0.01392	0.06472	0.27168	0.62366	0.92082	0.94989
	225	0.00195	0.01422	0.06535	0.27252	0.62366	0.92082	0.9507
	226	0.00142	0.01392	0.06496	0.27215	0.62275	0.9219	0.9507
	227	0.0023	0.01414	0.06535	0.27327	0.62275	0.92299	0.9507
	228	0.00168	0.01414	0.06559	0.2728	0.62366	0.9219	0.9507
	229	0.00151	0.01414	0.06614	0.27346	0.62366	0.9219	0.94989
	230	0.00186	0.01407	0.06622	0.27403	0.62366	0.9219	0.9507
	231	0.00177	0.01422	0.06646	0.2744	0.62366	0.92299	0.9515
	232	0.00186	0.01407	0.0667	0.27459	0.62366	0.92299	0.9515
	233	0.00159	0.01452	0.06741	0.27525	0.62366	0.92407	0.9507
	234	0.00221	0.01429	0.06757	0.27478	0.62366	0.92082	0.94989
	235	0.00159	0.01437	0.06789	0.27581	0.62366	0.92299	0.9507
	236	0.00186	0.01429	0.06789	0.27619	0.62366	0.92299	0.9507
	237	0.00151	0.01467	0.06844	0.27657	0.62458	0.92082	0.9515
	238	0.00159	0.01429	0.06836	0.27666	0.62366	0.92082	0.9507
	239	0.00168	0.01459	0.06892	0.27741	0.62366	0.92407	0.9515
	240	0.00213	0.01474	0.06931	0.27807	0.62458	0.92299	0.95312
	241	0.00159	0.01452	0.06963	0.27873	0.62366	0.92515	0.95231
	242	0.00177	0.01467	0.06963	0.27873	0.62458	0.92515	0.95231
	243	0.00186	0.01459	0.06955	0.27873	0.62458	0.92515	0.9515
	244	0.00213	0.01474	0.07034	0.27986	0.62366	0.92515	0.9507
	245	0.00168	0.01482	0.07066	0.2792	0.62458	0.92515	0.95231
	246	0.00168	0.01482	0.07074	0.27995	0.62458	0.92515	0.9515
	247	0.00133	0.01489	0.07113	0.2808	0.62549	0.92624	0.95231
	248	0.00168	0.01489	0.07137	0.28042	0.62458	0.92624	0.95231
	249	0.00142	0.01489	0.07161	0.2808	0.62366	0.92624	0.95393
	250	0.00159	0.01489	0.07224	0.28127	0.62458	0.92515	0.95312
	251	0.00168	0.01467	0.07248	0.28155	0.62549	0.92841	0.95312
	252	0.00142	0.01526	0.07256	0.28202	0.62549	0.92732	0.95231
	253	0.00177	0.01526	0.07272	0.28277	0.62458	0.92732	0.95312
	254	0.00142	0.01444	0.07319	0.28277	0.62458	0.92624	0.95312
	255	0.00151	0.01497	0.07367	0.28287	0.62549	0.92732	0.95312
	256	0.00204	0.01489	0.07375	0.28381	0.62458	0.92732	0.95231
	257	0.00195	0.01519	0.07414	0.28371	0.62549	0.92841	0.95312
	258	0.00177	0.01512	0.07446	0.28352	0.62549	0.92841	0.95393
	259	0.00106	0.01512	0.07454	0.28484	0.62641	0.92841	0.95312
	260	0.00168	0.01549	0.07478	0.28475	0.62641	0.92949	0.95393
	261	0.00159	0.01541	0.07565	0.28559	0.62458	0.93058	0.95393
	262	0.00159	0.01549	0.07549	0.28578	0.62549	0.92841	0.95393
	263	0.00177	0.01526	0.07597	0.28597	0.62641	0.92949	0.95393
	264	0.00159	0.01549	0.07597	0.28682	0.62641	0.92841	0.95231
	265	0.00195	0.01564	0.0762	0.28653	0.62549	0.93058	0.95393
	266	0.00168	0.01541	0.07652	0.28663	0.62641	0.93058	0.95312
	267	0.00159	0.01556	0.07731	0.28738	0.62549	0.93166	0.95474
	268	0.00186	0.01571	0.077	0.2871	0.62641	0.93166	0.95312
	269	0.00133	0.01549	0.07731	0.28851	0.62549	0.93166	0.95474
	270	0.00177	0.01556	0.07811	0.28917	0.62549	0.93058	0.95393
	271	0.00195	0.01571	0.07803	0.28888	0.62641	0.93166	0.95474
	272	0.00177	0.01556	0.07858	0.28945	0.62641	0.93166	0.95393
	273	0.00151	0.01594	0.07874	0.28973	0.62641	0.93275	0.95474
	274	0.00177	0.01579	0.07866	0.28964	0.62641	0.93275	0.95393
	275	0.00159	0.01579	0.07921	0.2902	0.62641	0.93166	0.95474
	276	0.00195	0.01594	0.07953	0.29058	0.62732	0.93166	0.95554
	277	0.00151	0.01594	0.07953	0.29124	0.62732	0.93166	0.95474
	278	0.00186	0.01616	0.08032	0.29077	0.62641	0.93275	0.95474
	279	0.00195	0.01616	0.08016	0.29133	0.62732	0.93275	0.95393
	280	0.00168	0.01594	0.08032	0.29189	0.62641	0.93383	0.95393
	281	0.00204	0.01601	0.08096	0.29246	0.62641	0.92949	0.95474
	282	0.00159	0.01616	0.08112	0.29227	0.62641	0.93383	0.95474
	283	0.00186	0.01624	0.08159	0.29302	0.62641	0.93492	0.95474
	284	0.00124	0.01624	0.08175	0.2933	0.62641	0.93383	0.95474
	285	0.00159	0.01624	0.08183	0.29359	0.62732	0.93166	0.95554
	286	0.00168	0.01616	0.08238	0.29387	0.62641	0.93492	0.95393
	287	0.00177	0.01609	0.0827	0.29443	0.62732	0.93492	0.95474
	288	0.00204	0.01654	0.08278	0.29443	0.62732	0.936	0.95474
	289	0.00177	0.01676	0.08302	0.29509	0.62732	0.93383	0.95554
	290	0.00168	0.01729	0.08333	0.29537	0.62732	0.93383	0.95635
	291	0.00177	0.01766	0.08341	0.29509	0.62732	0.93383	0.95635
	292	0.00195	0.01721	0.0842	0.29528	0.62732	0.93492	0.95554
	293	0.00142	0.01773	0.08436	0.29622	0.62824	0.936	0.95393
	294	0.00213	0.01848	0.08468	0.29688	0.62732	0.936	0.95635
	295	0.00186	0.02043	0.08484	0.29678	0.62824	0.936	0.95716
	296	0.00133	0.01848	0.08523	0.29697	0.62824	0.936	0.95716
	297	0.00186	0.01983	0.08531	0.29707	0.62732	0.93709	0.95635
	298	0.00638	0.32288	0.08571	0.29782	0.62824	0.93709	0.95716
	299	0.77236	0.86755	0.57478	0.29838	0.71431	0.90671	0.95716
	300	0.96457	0.9551	0.9352	0.27732	0.91942	0.95987	0.96848
	301	0.98937	0.97905	0.94867	0.8138	0.98718	0.97939	0.99111
	302	0.99026	0.98354	0.98907	0.9417	0.98901	0.98264	0.99192
	303	0.9938	0.98578	0.99303	0.95486	0.99176	0.98481	0.99353
	304	0.99469	0.98952	0.99382	0.9605	0.98993	0.98915	0.99111
	305	0.99469	0.99027	0.99699	0.96803	0.99451	0.99024	0.99677
	306	0.99557	0.99476	0.9962	0.97367	0.99359	0.99132	0.99758
	307	0.99557	0.99551	0.99699	0.97743	0.99359	0.99241	0.99677
	308	0.99646	0.99551	0.99699	0.97837	0.99634	0.99349	0.99677
	309	0.99646	0.99551	0.99778	0.98119	0.99817	0.99349	0.99838
	310	0.99734	0.99551	0.99857	0.98495	0.99725	0.99458	0.99838
	311	0.99823	0.99701	0.99857	0.98683	0.99817	0.99458	0.99838
	312	0.99823	0.99701	0.99857	0.98589	0.99817	0.99566	0.99838
	313	0.99823	0.99776	0.99937	0.98872	0.99817	0.99458	0.99758
	314	0.99823	0.99776	0.99937	0.99154	0.99817	0.99241	0.99919
	315	0.99646	0.9985	0.99937	0.9906	1	0.99675	0.99919
	316	0.99823	0.9985	0.99857	0.99154	0.99908	0.99566	0.99919
	317	0.99734	1	0.99937	0.99154	0.99908	0.99783	1
	318	0.99823	0.9985	0.99937	0.99248	0.99908	0.99892	0.99919
	319	1	0.99925	0.99857	0.99624	0.99908	0.99675	1
	320	0.99823	0.99925	1.00016	0.9953	0.99908	0.99783	1
	321	0.99823	0.99925	0.99937	0.9953	0.99908	0.99892	1
	322	0.99823	0.99925	1.00016	0.99718	1	0.99892	1.00162
	323	0.99823	0.99925	0.99937	0.99718	1	1	1.00162
	324	0.99911	0.99925	1.00016	0.99812	0.99908	1	1.00081
	325	0.99911	0.99925	1.00016	0.99718	1	0.99892	1
Ch-C2		blank	4 µM	6 µM	7 µM	8 µM	10 µM			Ch-C2	Concentration (µM)	Normalized intensity
	Time (s)	Normalized intensity									4	0.091
	0	0	0	0	0	0	0				6	0.22
	1	0.000620018	0.00084317	0.06247	0.03798	0.16872	0.13316				7	0.54
	2	0.000708592	0.0045	0.07386	0.06562	0.23571	0.22833				8	0.696
	3	0.00106	0.00965	0.07611	0.08694	0.29356	0.3055				10	0.891
	4	0.00177	0.0118	0.0812	0.10534	0.32961	0.3708
	5	0.00115	0.01387	0.08499	0.12098	0.36434	0.42521
	6	0.00142	0.01312	0.08499	0.13581	0.39423	0.46676
	7	0.00159	0.01377	0.08845	0.14871	0.41973	0.50435
	8	0.00177	0.01396	0.08957	0.16061	0.43995	0.53205
	9	0.00204	0.01536	0.09026	0.17223	0.45666	0.55778
	10	0.00221	0.01752	0.09198	0.1812	0.46633	0.57558
	11	0.00204	0.01743	0.09293	0.19145	0.47336	0.59438
	12	0.00186	0.01874	0.09414	0.20015	0.49182	0.60922
	13	0.00257	0.01911	0.09449	0.20765	0.50062	0.62307
	14	0.00257	0.01977	0.09595	0.21516	0.50941	0.63296
	15	0.00301	0.01921	0.09587	0.22101	0.51732	0.64286
	16	0.0031	0.0207	0.0969	0.22879	0.52523	0.65176
	17	0.0031	0.02136	0.09846	0.2352	0.52875	0.65869
	18	0.00275	0.02117	0.09863	0.24124	0.53578	0.66462
	19	0.0031	0.02174	0.10053	0.24728	0.5393	0.67254
	20	0.00328	0.02136	0.10053	0.25259	0.5437	0.67649
	21	0.00328	0.02155	0.10173	0.25835	0.54897	0.68243
	22	0.00301	0.02239	0.10234	0.26247	0.55161	0.68738
	23	0.00275	0.02286	0.10337	0.26778	0.55513	0.69331
	24	0.00275	0.02305	0.1045	0.27373	0.55952	0.69727
	25	0.00257	0.02314	0.10484	0.27766	0.56304	0.70321
	26	0.00328	0.02445	0.10553	0.28196	0.56568	0.70716
	27	0.00248	0.02417	0.10614	0.28635	0.56831	0.71112
	28	0.00337	0.02455	0.10674	0.28992	0.56919	0.71508
	29	0.00319	0.02464	0.10734	0.29423	0.57183	0.71805
	30	0.0031	0.02464	0.10855	0.29734	0.57535	0.722
	31	0.00328	0.02595	0.10872	0.30164	0.57711	0.72596
	32	0.00292	0.02558	0.10924	0.30512	0.57974	0.72893
	33	0.0031	0.02595	0.10959	0.30896	0.5815	0.7319
	34	0.00292	0.02614	0.11028	0.3128	0.58414	0.73585
	35	0.00283	0.02689	0.11114	0.31482	0.5859	0.73684
	36	0.00345	0.02689	0.11278	0.31802	0.58678	0.7408
	37	0.0031	0.02708	0.11252	0.32214	0.58854	0.74377
	38	0.00319	0.02754	0.11338	0.32516	0.58941	0.74575
	39	0.00363	0.02792	0.11425	0.32754	0.59029	0.74772
	40	0.00337	0.02829	0.11442	0.33166	0.59293	0.75168
	41	0.00328	0.02867	0.11511	0.33422	0.59469	0.75267
	42	0.00337	0.0282	0.11632	0.33596	0.59557	0.75465
	43	0.00354	0.02876	0.1164	0.33925	0.59733	0.75663
	44	0.00328	0.02951	0.11683	0.34209	0.59821	0.7596
	45	0.0031	0.02895	0.1177	0.34419	0.59909	0.76157
	46	0.00319	0.02979	0.11822	0.3463	0.60084	0.76355
	47	0.0031	0.03017	0.1183	0.34895	0.60172	0.76454
	48	0.00319	0.03007	0.11891	0.35151	0.6026	0.76652
	49	0.00275	0.03035	0.11994	0.35399	0.60348	0.76949
	50	0.00319	0.03007	0.12029	0.356	0.60524	0.77048
	51	0.00292	0.0311	0.1208	0.35847	0.60524	0.77246
	52	0.00283	0.0312	0.12167	0.36076	0.607	0.77345
	53	0.00292	0.03204	0.1221	0.36231	0.60788	0.77543
	54	0.00266	0.03185	0.1221	0.36469	0.60876	0.77641
	55	0.00301	0.03213	0.12236	0.36808	0.60964	0.7774
	56	0.00283	0.03195	0.12322	0.36954	0.61052	0.77938
	57	0.00292	0.0327	0.12357	0.3722	0.61052	0.78037
	58	0.00266	0.0326	0.12426	0.37275	0.61227	0.78136
	59	0.00292	0.03307	0.12469	0.3765	0.61403	0.78235
	60	0.00266	0.03345	0.12555	0.37595	0.61403	0.78433
	61	0.00283	0.03354	0.12555	0.37934	0.61491	0.78631
	62	0.00292	0.0341	0.12684	0.38043	0.61667	0.78631
	63	0.00328	0.03429	0.1271	0.38245	0.61755	0.78829
	64	0.00248	0.03466	0.12719	0.38373	0.61843	0.78928
	65	0.00266	0.03485	0.12823	0.38602	0.61931	0.79027
	66	0.00248	0.03457	0.12866	0.38794	0.61931	0.79125
	67	0.00319	0.03523	0.12909	0.38968	0.62107	0.79224
	68	0.00275	0.03523	0.12926	0.3916	0.62107	0.79422
	69	0.00257	0.03579	0.12978	0.39334	0.62194	0.79521
	70	0.00257	0.03663	0.13047	0.39444	0.62282	0.7962
	71	0.00248	0.03644	0.13081	0.39645	0.6237	0.7962
	72	0.00292	0.03654	0.13142	0.39819	0.62458	0.79818
	73	0.00186	0.03701	0.13194	0.39892	0.62546	0.79917
	74	0.00221	0.03691	0.13219	0.40084	0.62546	0.80016
	75	0.0023	0.03776	0.13263	0.40221	0.62634	0.80115
	76	0.0023	0.03822	0.13323	0.40368	0.62722	0.80214
	77	0.00248	0.03785	0.13349	0.40487	0.6281	0.80313
	78	0.00239	0.03822	0.13375	0.40771	0.6281	0.80412
	79	0.00239	0.03897	0.13487	0.40825	0.62986	0.80412
	80	0.00221	0.03935	0.13521	0.41027	0.62986	0.80609
	81	0.00248	0.03888	0.13573	0.41063	0.62986	0.80708
	82	0.00266	0.03963	0.13625	0.41228	0.63074	0.80807
	83	0.00283	0.04028	0.13668	0.41411	0.63162	0.80906
	84	0.00239	0.03982	0.13746	0.41429	0.6325	0.80906
	85	0.00248	0.04038	0.1378	0.41613	0.6325	0.81005
	86	0.00204	0.04047	0.13841	0.41722	0.6325	0.81104
	87	0.00221	0.04113	0.13823	0.41869	0.63337	0.81203
	88	0.00239	0.04113	0.13918	0.42061	0.63425	0.81302
	89	0.00239	0.04122	0.13927	0.42143	0.63513	0.81203
	90	0.00195	0.04141	0.13979	0.42235	0.63513	0.81302
	91	0.00186	0.04206	0.14048	0.42418	0.63689	0.815
	92	0.00195	0.04188	0.14074	0.42573	0.63689	0.81599
	93	0.00239	0.04225	0.1416	0.4272	0.63689	0.81599
	94	0.00248	0.04263	0.14169	0.42747	0.63777	0.81698
	95	0.00186	0.0431	0.14229	0.42894	0.63777	0.81698
	96	0.00177	0.04281	0.14212	0.43013	0.63865	0.81994
	97	0.00248	0.04328	0.14324	0.43077	0.63865	0.81994
	98	0.00213	0.04403	0.14358	0.43177	0.63953	0.81994
	99	0.00221	0.04394	0.14402	0.43214	0.63953	0.82093
	100	0.00239	0.04441	0.14471	0.43443	0.64041	0.82093
	101	0.00239	0.04413	0.14548	0.43544	0.64041	0.82291
	102	0.00159	0.04497	0.14626	0.43717	0.64129	0.82489
	103	0.00275	0.04506	0.14678	0.43708	0.64217	0.82489
	104	0.0023	0.04534	0.14686	0.43891	0.64217	0.8239
	105	0.00221	0.04534	0.14678	0.43928	0.64217	0.82489
	106	0.00248	0.04525	0.14755	0.43974	0.64305	0.82687
	107	0.00257	0.04581	0.1479	0.44129	0.64392	0.82786
	108	0.0023	0.04609	0.14824	0.44129	0.6448	0.82687
	109	0.00204	0.04684	0.14902	0.44303	0.64392	0.82885
	110	0.00248	0.04684	0.14971	0.44477	0.64656	0.83083
	111	0.00186	0.04703	0.14954	0.44633	0.64568	0.83083
	112	0.0023	0.04647	0.14988	0.44633	0.64656	0.83182
	113	0.00266	0.04712	0.15092	0.44715	0.64656	0.83281
	114	0.00257	0.04759	0.15118	0.44834	0.64744	0.83281
	115	0.00221	0.04769	0.15187	0.44971	0.64744	0.83281
	116	0.00213	0.04834	0.15178	0.45044	0.64832	0.83478
	117	0.00213	0.04825	0.1523	0.45108	0.64744	0.83577
	118	0.00204	0.04881	0.15273	0.45218	0.6492	0.83577
	119	0.00248	0.04909	0.15334	0.45227	0.6492	0.83577
	120	0.00221	0.04928	0.15359	0.45429	0.6492	0.83775
	121	0.00159	0.05003	0.15454	0.45593	0.65008	0.83676
	122	0.00248	0.04947	0.15515	0.45566	0.65008	0.83775
	123	0.00177	0.04984	0.15506	0.45639	0.65008	0.83775
	124	0.00195	0.05012	0.15532	0.45777	0.65096	0.83973
	125	0.00213	0.05068	0.15601	0.45795	0.65184	0.83874
	126	0.00204	0.05087	0.15644	0.4585	0.65184	0.84072
	127	0.00239	0.05125	0.15705	0.45914	0.65184	0.84171
	128	0.00204	0.05106	0.1573	0.46014	0.65184	0.84171
	129	0.00204	0.05162	0.15774	0.46088	0.6536	0.8427
	130	0.0023	0.05181	0.15791	0.46344	0.6536	0.8427
	131	0.00195	0.05181	0.1586	0.46316	0.6536	0.8427
	132	0.00213	0.05218	0.15894	0.46408	0.6536	0.84369
	133	0.00159	0.05218	0.15963	0.46426	0.65448	0.84369
	134	0.00213	0.05284	0.16032	0.46554	0.65448	0.84468
	135	0.00213	0.05331	0.1605	0.46518	0.65535	0.84468
	136	0.0023	0.0534	0.16084	0.46701	0.65535	0.84567
	137	0.00177	0.05396	0.16127	0.46737	0.65623	0.84468
	138	0.00151	0.05293	0.16196	0.46948	0.65623	0.84567
	139	0.00204	0.05387	0.16119	0.46902	0.65623	0.84567
	140	0.00195	0.05443	0.1624	0.47012	0.65799	0.84666
	141	0.00213	0.0549	0.16309	0.47131	0.65799	0.84666
	142	0.00177	0.0549	0.16352	0.47168	0.65799	0.84765
	143	0.00168	0.05509	0.16343	0.47232	0.65799	0.84765
	144	0.00168	0.05518	0.16378	0.47277	0.65887	0.84765
	145	0.00204	0.05537	0.16455	0.4736	0.65799	0.84765
	146	0.00213	0.05612	0.16455	0.47332	0.65887	0.84765
	147	0.00221	0.05631	0.16533	0.47442	0.65975	0.84962
	148	0.00204	0.05612	0.16585	0.47524	0.65975	0.84863
	149	0.00186	0.05649	0.16645	0.47643	0.65975	0.84962
	150	0.00213	0.05659	0.16636	0.47762	0.65975	0.84962
	151	0.00168	0.05743	0.16714	0.47799	0.65975	0.84962
	152	0.00221	0.05724	0.16705	0.47918	0.66063	0.85061
	153	0.00248	0.05752	0.16818	0.47863	0.66063	0.85061
	154	0.00213	0.05809	0.16775	0.47927	0.66063	0.8516
	155	0.00213	0.05818	0.16878	0.48074	0.66151	0.8516
	156	0.00177	0.05855	0.16921	0.48074	0.66151	0.8516
	157	0.00221	0.05874	0.16964	0.4822	0.66239	0.85259
	158	0.00221	0.05912	0.16973	0.48257	0.66239	0.8516
	159	0.00221	0.05968	0.17016	0.48357	0.66239	0.85259
	160	0.00248	0.0594	0.17059	0.48339	0.66327	0.85259
	161	0.00168	0.05958	0.17163	0.48357	0.66327	0.85457
	162	0.00186	0.0594	0.1718	0.4843	0.66415	0.85358
	163	0.00195	0.06024	0.17206	0.48467	0.66415	0.85457
	164	0.00159	0.06033	0.1724	0.48632	0.66415	0.85457
	165	0.00204	0.06108	0.17275	0.48623	0.66503	0.85556
	166	0.00186	0.0608	0.17327	0.48714	0.66503	0.85556
	167	0.00213	0.06108	0.17361	0.48833	0.6659	0.85556
	168	0.00221	0.06155	0.17413	0.48824	0.6659	0.85556
	169	0.00186	0.06165	0.17448	0.48751	0.6659	0.85655
	170	0.00177	0.06202	0.17465	0.48943	0.66678	0.85655
	171	0.00186	0.06211	0.17491	0.48961	0.66766	0.85754
	172	0.00213	0.06249	0.17534	0.49126	0.66678	0.85754
	173	0.0023	0.06221	0.17594	0.49062	0.66678	0.85853
	174	0.00186	0.06324	0.17672	0.49163	0.66766	0.85853
	175	0.00186	0.06296	0.17663	0.49291	0.66766	0.85853
	176	0.00195	0.06352	0.17706	0.49263	0.66854	0.85952
	177	0.00213	0.06361	0.17758	0.49337	0.66854	0.85952
	178	0.00133	0.06399	0.17801	0.4941	0.66854	0.85952
	179	0.00159	0.06408	0.17862	0.49474	0.66942	0.86051
	180	0.00177	0.06436	0.17862	0.49529	0.66942	0.86051
	181	0.00168	0.06427	0.17939	0.49455	0.66942	0.8615
	182	0.00133	0.06502	0.17939	0.49501	0.66942	0.8615
	183	0.00195	0.06502	0.18	0.49712	0.6703	0.86051
	184	0.00195	0.06539	0.18026	0.4984	0.6703	0.8615
	185	0.00168	0.06558	0.18069	0.49757	0.66942	0.86249
	186	0.00177	0.06577	0.18155	0.49776	0.6703	0.86347
	187	0.00177	0.06633	0.18147	0.49922	0.67118	0.86249
	188	0.00186	0.06642	0.18181	0.49913	0.67118	0.86249
	189	0.00186	0.0667	0.18207	0.49968	0.6703	0.86347
	190	0.00168	0.06708	0.18241	0.50023	0.67206	0.86347
	191	0.00186	0.06727	0.18319	0.50151	0.67206	0.86347
	192	0.00195	0.06755	0.1831	0.49986	0.67294	0.86446
	193	0.00142	0.06745	0.18388	0.50142	0.67206	0.86446
	194	0.00159	0.06783	0.18431	0.5016	0.67294	0.86446
	195	0.00186	0.06802	0.18405	0.50233	0.67294	0.86545
	196	0.00168	0.0682	0.18457	0.50398	0.67382	0.86545
	197	0.00177	0.0683	0.18535	0.50453	0.67382	0.86644
	198	0.00168	0.0683	0.18569	0.50462	0.67382	0.86743
	199	0.00186	0.06839	0.18595	0.50407	0.6747	0.86644
	200	0.00186	0.06914	0.18578	0.5059	0.67382	0.86743
	201	0.00168	0.06839	0.18699	0.50599	0.67558	0.86644
	202	0.00159	0.06933	0.18725	0.50645	0.67558	0.86743
	203	0.00124	0.0698	0.18742	0.50645	0.67558	0.86743
	204	0.00159	0.0698	0.18785	0.50654	0.67558	0.86842
	205	0.00151	0.06989	0.18802	0.50636	0.67558	0.86842
	206	0.00177	0.07008	0.18828	0.50746	0.67558	0.86842
	207	0.00177	0.07045	0.18845	0.50874	0.67646	0.86941
	208	0.00177	0.0712	0.18975	0.50874	0.67646	0.86941
	209	0.00186	0.07073	0.18958	0.50865	0.67646	0.86941
	210	0.00151	0.07111	0.19044	0.50901	0.67646	0.87139
	211	0.00186	0.07129	0.19053	0.50911	0.67733	0.8704
	212	0.00151	0.07158	0.1907	0.5103	0.67733	0.8704
	213	0.00177	0.07148	0.19182	0.51066	0.67821	0.8704
	214	0.00195	0.07214	0.19113	0.51158	0.67821	0.87139
	215	0.00213	0.07233	0.19165	0.51103	0.67821	0.8704
	216	0.00177	0.07289	0.19216	0.51167	0.67821	0.87139
	217	0.00213	0.07251	0.19216	0.51203	0.67909	0.87238
	218	0.00195	0.07289	0.19286	0.51295	0.67909	0.87139
	219	0.00195	0.07336	0.1932	0.51368	0.67909	0.87238
	220	0.00151	0.07354	0.19372	0.51277	0.67909	0.87337
	221	0.00177	0.07364	0.19406	0.51469	0.67997	0.87337
	222	0.00195	0.07448	0.19449	0.51469	0.67997	0.87337
	223	0.00204	0.07429	0.19458	0.51451	0.67997	0.87337
	224	0.00106	0.07448	0.19519	0.51524	0.68085	0.87436
	225	0.00195	0.07504	0.19588	0.5156	0.68085	0.87337
	226	0.00142	0.07532	0.19613	0.51652	0.68085	0.87337
	227	0.0023	0.07589	0.19639	0.51606	0.67997	0.87436
	228	0.00168	0.07607	0.19648	0.51606	0.68085	0.87634
	229	0.00151	0.07598	0.19682	0.51725	0.68173	0.87535
	230	0.00186	0.07645	0.19751	0.51734	0.68085	0.87535
	231	0.00177	0.07682	0.19777	0.51853	0.68261	0.87634
	232	0.00186	0.07635	0.19803	0.5189	0.68261	0.87634
	233	0.00159	0.07729	0.19864	0.51807	0.68261	0.87634
	234	0.00221	0.07757	0.19933	0.51881	0.68261	0.87634
	235	0.00159	0.07729	0.19907	0.51963	0.68261	0.87732
	236	0.00186	0.07729	0.19993	0.51981	0.68349	0.87732
	237	0.00151	0.07785	0.19984	0.52009	0.68349	0.87732
	238	0.00159	0.07813	0.20028	0.52045	0.68349	0.87831
	239	0.00168	0.07813	0.20053	0.52064	0.68349	0.87831
	240	0.00213	0.0786	0.20079	0.52228	0.68437	0.87831
	241	0.00159	0.0786	0.20105	0.52201	0.68349	0.87831
	242	0.00177	0.07916	0.20166	0.52265	0.68349	0.88029
	243	0.00186	0.07954	0.20209	0.52219	0.68525	0.8793
	244	0.00213	0.0786	0.202	0.5221	0.68525	0.8793
	245	0.00168	0.07916	0.20286	0.52347	0.68525	0.88029
	246	0.00168	0.08029	0.20381	0.52411	0.68525	0.8793
	247	0.00133	0.07991	0.20373	0.52366	0.68525	0.88029
	248	0.00168	0.08029	0.20416	0.52393	0.68613	0.88029
	249	0.00142	0.08085	0.20433	0.52402	0.68613	0.88029
	250	0.00159	0.08001	0.20425	0.52503	0.68613	0.88029
	251	0.00168	0.08104	0.20502	0.52567	0.68613	0.88029
	252	0.00142	0.08104	0.20511	0.52494	0.68613	0.88128
	253	0.00177	0.08169	0.20563	0.52622	0.68613	0.88128
	254	0.00142	0.08141	0.20511	0.5264	0.68613	0.88128
	255	0.00151	0.08132	0.20614	0.52704	0.68525	0.88227
	256	0.00204	0.08197	0.20649	0.52805	0.68788	0.88227
	257	0.00195	0.08169	0.20683	0.52695	0.68701	0.88227
	258	0.00177	0.08254	0.20727	0.52869	0.68788	0.88128
	259	0.00106	0.08282	0.20752	0.52823	0.68788	0.88326
	260	0.00168	0.08338	0.20796	0.52768	0.68788	0.88326
	261	0.00159	0.0831	0.20796	0.52915	0.68876	0.88425
	262	0.00159	0.08319	0.20813	0.52878	0.68876	0.88425
	263	0.00177	0.08394	0.20882	0.5297	0.68876	0.88425
	264	0.00159	0.08366	0.20942	0.5307	0.68876	0.88425
	265	0.00195	0.08413	0.20968	0.52933	0.68964	0.88524
	266	0.00168	0.08469	0.20968	0.53025	0.68876	0.88425
	267	0.00159	0.08413	0.21063	0.53125	0.68876	0.88623
	268	0.00186	0.0845	0.21037	0.5308	0.68964	0.88425
	269	0.00133	0.0846	0.21106	0.53153	0.69052	0.88524
	270	0.00177	0.08553	0.21123	0.53052	0.69052	0.88425
	271	0.00195	0.08544	0.21193	0.53198	0.69052	0.88524
	272	0.00177	0.08582	0.21175	0.53189	0.6914	0.88524
	273	0.00151	0.08535	0.21244	0.53235	0.69052	0.88623
	274	0.00177	0.0861	0.21305	0.5329	0.6914	0.88722
	275	0.00159	0.08694	0.21287	0.53363	0.69052	0.88524
	276	0.00195	0.08628	0.21348	0.53308	0.69052	0.88623
	277	0.00151	0.08731	0.21356	0.53409	0.6914	0.88722
	278	0.00186	0.08685	0.214	0.53327	0.6914	0.88623
	279	0.00195	0.08731	0.21477	0.53336	0.6914	0.88722
	280	0.00168	0.08722	0.21495	0.53546	0.69228	0.88821
	281	0.00204	0.08722	0.21477	0.53519	0.69228	0.8892
	282	0.00159	0.08769	0.21529	0.5351	0.69404	0.8892
	283	0.00186	0.08835	0.21589	0.5351	0.69316	0.88821
	284	0.00124	0.08797	0.21598	0.53491	0.69316	0.88821
	285	0.00159	0.08863	0.21615	0.53619	0.69316	0.88821
	286	0.00168	0.08835	0.21702	0.53656	0.69316	0.88821
	287	0.00177	0.08928	0.21693	0.53711	0.69316	0.8892
	288	0.00204	0.089	0.2171	0.53729	0.69404	0.88821
	289	0.00177	0.08994	0.21745	0.53867	0.69492	0.89019
	290	0.00168	0.08909	0.21779	0.53857	0.69404	0.8892
	291	0.00177	0.08984	0.21831	0.53876	0.6958	0.89019
	292	0.00195	0.08994	0.21917	0.5383	0.69492	0.89019
	293	0.00142	0.09041	0.21917	0.5404	0.6958	0.89019
	294	0.00213	0.09013	0.21943	0.54059	0.69492	0.89118
	295	0.00186	0.09059	0.21952	0.53876	0.69492	0.89019
	296	0.00133	0.09069	0.21943	0.53876	0.6958	0.89118
	297	0.00186	0.0905	0.22021	0.5404	0.6958	0.89118
	298	0.00638	0.09162	0.22047	0.54022	0.6958	0.89118
	299	0.77236	0.26063	0.22073	0.54809	0.69052	0.87634
	300	0.96457	0.74236	0.45638	0.91764	0.81625	0.97329
	301	0.98937	0.93255	0.91026	0.9881	0.97099	0.99307
	302	0.99026	0.97283	0.98878	0.99176	0.98417	0.99307
	303	0.9938	0.97939	0.98965	0.99359	0.99297	0.99703
	304	0.99469	0.98407	0.9931	0.99359	0.99385	0.99604
	305	0.99469	0.98407	0.99223	0.99451	0.99648	0.99802
	306	0.99557	0.98876	0.99569	0.99542	0.99736	0.99802
	307	0.99557	0.99063	0.99741	0.99634	0.99648	0.99802
	308	0.99646	0.98876	0.99827	0.99634	0.99736	0.99802
	309	0.99646	0.99063	0.99827	0.99725	0.9956	0.99703
	310	0.99734	0.99344	0.99827	0.99725	0.99824	0.99802
	311	0.99823	0.99438	0.99827	0.99817	0.99736	0.99802
	312	0.99823	0.99251	0.99827	0.99817	0.99824	0.99901
	313	0.99823	0.99625	0.99827	0.99725	0.99824	0.99802
	314	0.99823	0.99625	0.99914	0.99725	0.99824	1
	315	0.99646	0.99532	0.99914	0.99908	0.99912	1
	316	0.99823	0.99625	0.99827	0.99725	0.99912	0.99802
	317	0.99734	0.99625	0.99827	0.99817	0.99912	1
	318	0.99823	0.99719	0.99914	0.99908	0.99912	1
	319	1	0.99719	0.99914	0.99817	0.99912	0.99901
	320	0.99823	0.99813	0.99914	0.99817	0.99912	1
	321	0.99823	0.99906	1	0.99817	0.99912	0.99901
	322	0.99823	0.99813	0.99914	0.99817	1	1
	323	0.99823	1	0.99914	0.99908	1	1
	324	0.99911	0.99906	1	0.99817	1	1
	325	0.99911	0.99906	1	0.99908	1	1
Ch-C4		blank	2 µM	4 µM	6 µM	8 µM	10 µM	12 µM		Ch-C4	Concentration (µM)	Normalized intensity
	Time (s)	Normalized intensity									2	0.067
	0	0	0	0	0	0	0	0			4	0.172
	1	0.000620018	0.00549	0.02129	0.02248	0.0408	0.05509	0.1554			6	0.238
	2	0.000708592	0.00677	0.03147	0.04965	0.06766	0.0859	0.24051			8	0.461
	3	0.00106	0.00798	0.03722	0.06259	0.09061	0.1226	0.30503			10	0.708
	4	0.00177	0.00873	0.0425	0.06954	0.10789	0.14938	0.36476			12	0.862
	5	0.00115	0.01001	0.04662	0.07884	0.12006	0.16761	0.40849
	6	0.00142	0.01008	0.04996	0.08458	0.13239	0.18398	0.43793
	7	0.00159	0.01129	0.05307	0.09016	0.14213	0.20003	0.46235
	8	0.00177	0.01151	0.05555	0.09566	0.15113	0.21221	0.48006
	9	0.00204	0.01204	0.05773	0.10051	0.15997	0.22358	0.49765
	10	0.00221	0.01256	0.05975	0.10318	0.16638	0.2352	0.51045
	11	0.00204	0.01302	0.06169	0.10763	0.17393	0.24552	0.52581
	12	0.00186	0.01317	0.06355	0.11046	0.1809	0.25423	0.53904
	13	0.00257	0.01354	0.0655	0.11329	0.1865	0.26254	0.55194
	14	0.00257	0.01422	0.06689	0.11612	0.19242	0.27198	0.56047
	15	0.00301	0.01452	0.06829	0.11854	0.19761	0.27948	0.57103
	16	0.0031	0.01467	0.06938	0.12137	0.20289	0.28722	0.57978
	17	0.0031	0.01505	0.07078	0.1242	0.20776	0.29561	0.58938
	18	0.00275	0.01557	0.07194	0.12647	0.21246	0.30247	0.59684
	19	0.0031	0.0161	0.07288	0.12897	0.21781	0.3094	0.60324
	20	0.00328	0.01618	0.07428	0.13091	0.22106	0.31497	0.61391
	21	0.00328	0.01678	0.07474	0.13302	0.22617	0.32279	0.61817
	22	0.00301	0.017	0.07614	0.13528	0.23039	0.32836	0.62564
	23	0.00275	0.0173	0.07723	0.1369	0.23453	0.33465	0.62884
	24	0.00275	0.01776	0.07793	0.13811	0.23769	0.33933	0.63417
	25	0.00257	0.01791	0.07886	0.14005	0.24102	0.34554	0.64377
	26	0.00328	0.01813	0.07933	0.14183	0.24515	0.3507	0.6459
	27	0.00248	0.01828	0.08072	0.1432	0.24815	0.35546	0.65337
	28	0.00337	0.01866	0.08119	0.14385	0.25124	0.36022	0.65444
	29	0.00319	0.01911	0.08189	0.14652	0.25473	0.36441	0.66084
	30	0.0031	0.01904	0.08228	0.14708	0.25756	0.36869	0.66617
	31	0.00328	0.01949	0.0829	0.14935	0.26057	0.37304	0.6683
	32	0.00292	0.01956	0.08399	0.14959	0.26373	0.37724	0.67257
	33	0.0031	0.02016	0.08469	0.15113	0.26722	0.38159	0.67683
	34	0.00292	0.01986	0.08531	0.1525	0.26925	0.38587	0.68003
	35	0.00283	0.01979	0.0857	0.15388	0.27144	0.38861	0.6843
	36	0.00345	0.02077	0.08632	0.15525	0.27468	0.39345	0.68643
	37	0.0031	0.02144	0.08655	0.15598	0.27703	0.39587	0.6907
	38	0.00319	0.02152	0.08772	0.15695	0.27995	0.3991	0.6939
	39	0.00363	0.02152	0.08865	0.15768	0.28158	0.40232	0.69817
	40	0.00337	0.02159	0.08873	0.15946	0.28393	0.40716	0.69923
	41	0.00328	0.02212	0.0895	0.16051	0.2858	0.40958	0.70243
	42	0.00337	0.0222	0.09005	0.16124	0.28815	0.41281	0.70456
	43	0.00354	0.02242	0.09075	0.16196	0.2905	0.41523	0.70776
	44	0.00328	0.02317	0.09137	0.16358	0.29196	0.41926	0.71096
	45	0.0031	0.0228	0.09145	0.16382	0.29439	0.42168	0.7131
	46	0.00319	0.02363	0.09261	0.16479	0.29618	0.42491	0.7163
	47	0.0031	0.0237	0.09316	0.16609	0.29756	0.42733	0.71736
	48	0.00319	0.02355	0.09378	0.16649	0.29991	0.43055	0.71843
	49	0.00275	0.02408	0.09393	0.16738	0.30186	0.43297	0.7227
	50	0.00319	0.02445	0.09455	0.16835	0.30364	0.4362	0.7259
	51	0.00292	0.02468	0.09525	0.16908	0.30502	0.43862	0.7291
	52	0.00283	0.0246	0.09572	0.17005	0.30673	0.44104	0.73123
	53	0.00292	0.02483	0.09611	0.17021	0.30843	0.44346	0.73016
	54	0.00266	0.02536	0.09681	0.17142	0.31029	0.44668	0.73123
	55	0.00301	0.02558	0.09743	0.17207	0.31159	0.44749	0.73443
	56	0.00283	0.02566	0.09766	0.17272	0.3133	0.45072	0.73549
	57	0.00292	0.02566	0.09828	0.17312	0.31459	0.45314	0.73869
	58	0.00266	0.02611	0.09883	0.17442	0.31622	0.45556	0.74083
	59	0.00292	0.02663	0.09922	0.17547	0.3176	0.45717	0.74189
	60	0.00266	0.02686	0.09991	0.17579	0.31922	0.45959	0.74509
	61	0.00283	0.02701	0.1003	0.17595	0.32068	0.46201	0.74723
	62	0.00292	0.02724	0.101	0.17725	0.32181	0.46443	0.74723
	63	0.00328	0.02739	0.10038	0.17741	0.32271	0.46524	0.74829
	64	0.00248	0.02754	0.10155	0.17765	0.32417	0.46927	0.74936
	65	0.00266	0.02799	0.10209	0.17886	0.32546	0.47088	0.75043
	66	0.00248	0.02821	0.10271	0.17927	0.3266	0.4725	0.75363
	67	0.00319	0.02814	0.10326	0.18032	0.32838	0.47492	0.75469
	68	0.00275	0.02852	0.10341	0.18056	0.32936	0.47653	0.75469
	69	0.00257	0.02882	0.1038	0.18113	0.3309	0.47895	0.75683
	70	0.00257	0.02889	0.10465	0.18169	0.33155	0.48137	0.75683
	71	0.00248	0.02904	0.10504	0.18234	0.33309	0.48298	0.75896
	72	0.00292	0.02934	0.10535	0.18274	0.33463	0.4854	0.76323
	73	0.00186	0.02949	0.1059	0.18347	0.3352	0.48701	0.76323
	74	0.00221	0.03002	0.10629	0.18388	0.33633	0.48863	0.76429
	75	0.0023	0.0301	0.10683	0.18485	0.33812	0.49024	0.76429
	76	0.0023	0.03047	0.1073	0.18485	0.33836	0.49266	0.76536
	77	0.00248	0.0304	0.10745	0.18566	0.34023	0.49427	0.76749
	78	0.00239	0.03085	0.10799	0.1863	0.34072	0.49589	0.76962
	79	0.00239	0.031	0.10846	0.1863	0.34161	0.4975	0.77069
	80	0.00221	0.0313	0.10862	0.18719	0.34315	0.49911	0.77282
	81	0.00248	0.03145	0.10955	0.1876	0.3438	0.50073	0.77282
	82	0.00266	0.03145	0.11001	0.18816	0.34534	0.50234	0.77282
	83	0.00283	0.03175	0.10947	0.18865	0.34656	0.50395	0.77496
	84	0.00239	0.03198	0.11079	0.18929	0.34745	0.50637	0.77496
	85	0.00248	0.03235	0.11134	0.18954	0.34818	0.50799	0.77709
	86	0.00204	0.0322	0.11141	0.19002	0.34948	0.5096	0.77816
	87	0.00221	0.03273	0.11219	0.19026	0.35013	0.51121	0.78029
	88	0.00239	0.03265	0.11235	0.19083	0.35126	0.51282	0.78136
	89	0.00239	0.03318	0.11281	0.19099	0.35183	0.51524	0.78349
	90	0.00195	0.03303	0.11367	0.19164	0.35329	0.51605	0.78242
	91	0.00186	0.03326	0.11382	0.1918	0.35386	0.51847	0.78456
	92	0.00195	0.03386	0.11367	0.19204	0.35491	0.51928	0.78349
	93	0.00239	0.03416	0.11468	0.19277	0.35637	0.52089	0.78562
	94	0.00248	0.03401	0.11468	0.19326	0.35645	0.5225	0.78456
	95	0.00186	0.03408	0.11506	0.19358	0.3567	0.52331	0.78669
	96	0.00177	0.03438	0.11553	0.19398	0.35832	0.52573	0.78669
	97	0.00248	0.03453	0.11576	0.19431	0.35913	0.52734	0.78882
	98	0.00213	0.03499	0.11654	0.19455	0.35945	0.52815	0.78989
	99	0.00221	0.03506	0.1167	0.19479	0.36083	0.52976	0.79202
	100	0.00239	0.03544	0.11662	0.1956	0.36156	0.53138	0.79096
	101	0.00239	0.03559	0.11763	0.19552	0.36302	0.53299	0.79096
	102	0.00159	0.03581	0.11809	0.19592	0.36351	0.5346	0.79096
	103	0.00275	0.03596	0.11809	0.19665	0.36432	0.53541	0.79309
	104	0.0023	0.03627	0.11856	0.19681	0.36481	0.53702	0.79735
	105	0.00221	0.03611	0.11934	0.19698	0.36619	0.53783	0.79629
	106	0.00248	0.03634	0.11934	0.19762	0.367	0.54025	0.79842
	107	0.00257	0.03694	0.11949	0.19795	0.36676	0.54106	0.79629
	108	0.0023	0.03694	0.11996	0.19851	0.36822	0.54267	0.79629
	109	0.00204	0.03702	0.12019	0.19843	0.36838	0.54428	0.79842
	110	0.00248	0.03679	0.12081	0.19932	0.36951	0.54509	0.79949
	111	0.00186	0.03762	0.12128	0.19916	0.37016	0.5467	0.79949
	112	0.0023	0.038	0.12159	0.19989	0.37081	0.54751	0.80055
	113	0.00266	0.03769	0.12198	0.19981	0.37179	0.54912	0.79949
	114	0.00257	0.03807	0.1219	0.20061	0.37219	0.55073	0.80269
	115	0.00221	0.03852	0.1226	0.20037	0.37414	0.55315	0.80269
	116	0.00213	0.03867	0.12283	0.2011	0.37389	0.55315	0.80269
	117	0.00213	0.03882	0.1233	0.20191	0.37462	0.55477	0.80269
	118	0.00204	0.03875	0.12369	0.20199	0.37568	0.55557	0.80482
	119	0.00248	0.03958	0.12423	0.20175	0.37617	0.55719	0.80375
	120	0.00221	0.03912	0.12369	0.20247	0.3773	0.5588	0.80695
	121	0.00159	0.03935	0.12478	0.20239	0.37779	0.5588	0.80802
	122	0.00248	0.0395	0.12517	0.2028	0.37836	0.56041	0.81015
	123	0.00177	0.03965	0.1254	0.20288	0.37925	0.56203	0.80909
	124	0.00195	0.0398	0.12618	0.20369	0.3799	0.56283	0.80909
	125	0.00213	0.0404	0.12641	0.20393	0.38071	0.56525	0.80802
	126	0.00204	0.04025	0.12579	0.20409	0.3812	0.56687	0.81122
	127	0.00239	0.04063	0.12641	0.20433	0.38168	0.56687	0.80909
	128	0.00204	0.04063	0.12719	0.20466	0.38257	0.56767	0.80909
	129	0.00204	0.04078	0.12765	0.20514	0.38298	0.56929	0.81229
	130	0.0023	0.04101	0.12765	0.20474	0.38322	0.57009	0.81229
	131	0.00195	0.04138	0.12796	0.20547	0.38452	0.57251	0.81335
	132	0.00213	0.04176	0.12874	0.20587	0.38493	0.57251	0.81229
	133	0.00159	0.04191	0.12882	0.20603	0.3855	0.57412	0.81335
	134	0.00213	0.04191	0.12827	0.20652	0.38671	0.57493	0.81335
	135	0.00213	0.04191	0.12959	0.20644	0.38687	0.57735	0.81335
	136	0.0023	0.04236	0.12975	0.20708	0.38752	0.57816	0.81762
	137	0.00177	0.04259	0.12998	0.207	0.38866	0.57896	0.81442
	138	0.00151	0.04259	0.1306	0.20716	0.38882	0.57977	0.81549
	139	0.00204	0.04274	0.13107	0.20773	0.38939	0.58138	0.81655
	140	0.00195	0.04319	0.13091	0.20757	0.39036	0.58219	0.81762
	141	0.00213	0.04341	0.13099	0.2083	0.39061	0.5838	0.81762
	142	0.00177	0.04349	0.13146	0.20878	0.39158	0.58461	0.81869
	143	0.00168	0.04334	0.13255	0.20878	0.39158	0.58542	0.81762
	144	0.00168	0.04394	0.13208	0.20943	0.39239	0.58703	0.82082
	145	0.00204	0.04401	0.13231	0.20935	0.3932	0.58784	0.82082
	146	0.00213	0.04439	0.13286	0.20959	0.39401	0.58864	0.82082
	147	0.00221	0.04454	0.13325	0.21008	0.39401	0.59026	0.82189
	148	0.00204	0.04462	0.13348	0.21024	0.39482	0.59106	0.82189
	149	0.00186	0.04439	0.13379	0.21048	0.39564	0.59268	0.81975
	150	0.00213	0.04492	0.13441	0.21072	0.39645	0.59348	0.82189
	151	0.00168	0.04499	0.13472	0.21088	0.39645	0.59429	0.82402
	152	0.00221	0.04552	0.13495	0.21129	0.39726	0.5951	0.82295
	153	0.00248	0.04567	0.13457	0.21113	0.39807	0.5959	0.82295
	154	0.00213	0.04597	0.1355	0.21153	0.39888	0.59671	0.82615
	155	0.00213	0.04575	0.13542	0.21169	0.39969	0.59832	0.82402
	156	0.00177	0.04559	0.1362	0.21218	0.39969	0.59913	0.82615
	157	0.00221	0.04605	0.13666	0.2125	0.39969	0.60074	0.82722
	158	0.00221	0.04657	0.13682	0.21282	0.4005	0.60074	0.82722
	159	0.00221	0.04657	0.13604	0.21258	0.40131	0.60236	0.82509
	160	0.00248	0.04695	0.13736	0.21331	0.40213	0.60397	0.82722
	161	0.00168	0.04695	0.13752	0.21291	0.40213	0.60477	0.82828
	162	0.00186	0.04725	0.13814	0.21331	0.40294	0.60477	0.82722
	163	0.00195	0.04717	0.13853	0.21355	0.40294	0.60719	0.82935
	164	0.00159	0.04763	0.13822	0.21388	0.40456	0.608	0.82828
	165	0.00204	0.04755	0.13806	0.21396	0.40456	0.608	0.82935
	166	0.00186	0.048	0.13931	0.21493	0.40537	0.60961	0.82935
	167	0.00213	0.0477	0.13923	0.21477	0.40537	0.61042	0.82935
	168	0.00221	0.04778	0.14008	0.21517	0.40537	0.61123	0.82935
	169	0.00186	0.04845	0.13969	0.21533	0.40618	0.61284	0.82935
	170	0.00177	0.04793	0.14008	0.21574	0.40699	0.61284	0.83042
	171	0.00186	0.04838	0.14055	0.21533	0.40699	0.61365	0.83148
	172	0.00213	0.04875	0.14078	0.21557	0.40862	0.61526	0.83255
	173	0.0023	0.04891	0.14125	0.21606	0.4078	0.61687	0.83042
	174	0.00186	0.04921	0.1414	0.21517	0.40943	0.61849	0.83148
	175	0.00186	0.04921	0.14202	0.21646	0.40943	0.61768	0.83362
	176	0.00195	0.04951	0.14164	0.21638	0.40943	0.61929	0.83362
	177	0.00213	0.04966	0.14218	0.21687	0.41024	0.6201	0.83148
	178	0.00133	0.04973	0.14296	0.21776	0.41105	0.62171	0.83362
	179	0.00159	0.05011	0.14296	0.21751	0.41186	0.62252	0.83468
	180	0.00177	0.05011	0.14319	0.21751	0.41186	0.62252	0.83575
	181	0.00168	0.05064	0.14272	0.218	0.41267	0.62413	0.83362
	182	0.00133	0.05033	0.14389	0.21711	0.41348	0.62494	0.83575
	183	0.00195	0.05049	0.14381	0.21792	0.41348	0.62575	0.83788
	184	0.00195	0.05071	0.14397	0.21873	0.41429	0.62736	0.83682
	185	0.00168	0.05139	0.14436	0.2184	0.41511	0.62736	0.83575
	186	0.00177	0.05124	0.1449	0.21889	0.41511	0.62817	0.83682
	187	0.00177	0.05146	0.14513	0.21897	0.41592	0.62978	0.83468
	188	0.00186	0.05161	0.14529	0.21929	0.41673	0.63059	0.83682
	189	0.00186	0.05191	0.14521	0.21905	0.41673	0.63139	0.83895
	190	0.00168	0.05139	0.14599	0.21913	0.41754	0.6322	0.83788
	191	0.00186	0.05229	0.14591	0.21986	0.41754	0.6322	0.83682
	192	0.00195	0.05237	0.14614	0.21978	0.41835	0.63301	0.83788
	193	0.00142	0.05214	0.14669	0.22034	0.41835	0.63462	0.84002
	194	0.00159	0.05244	0.14676	0.22034	0.41916	0.63543	0.83895
	195	0.00186	0.05259	0.14707	0.22075	0.41916	0.63623	0.83788
	196	0.00168	0.05282	0.14692	0.22067	0.41997	0.63704	0.84215
	197	0.00177	0.05334	0.14762	0.21986	0.41997	0.63784	0.83895
	198	0.00168	0.05297	0.14793	0.2218	0.42078	0.63865	0.84002
	199	0.00186	0.05349	0.14816	0.22148	0.42159	0.63946	0.84108
	200	0.00186	0.05357	0.1484	0.22212	0.42159	0.64107	0.84002
	201	0.00168	0.05349	0.14863	0.2214	0.42241	0.64107	0.84322
	202	0.00159	0.05402	0.14925	0.22172	0.42241	0.64268	0.84108
	203	0.00124	0.05395	0.14878	0.22253	0.42322	0.64268	0.84322
	204	0.00159	0.05417	0.14972	0.22253	0.42403	0.64349	0.84108
	205	0.00151	0.05387	0.14956	0.22229	0.42403	0.6443	0.84215
	206	0.00177	0.05462	0.15003	0.22309	0.42565	0.64591	0.84215
	207	0.00177	0.05477	0.15042	0.22309	0.42484	0.64591	0.84322
	208	0.00177	0.05485	0.15057	0.22334	0.42565	0.64672	0.84215
	209	0.00186	0.055	0.15057	0.22382	0.42646	0.64833	0.84322
	210	0.00151	0.05507	0.15135	0.22334	0.42646	0.64833	0.84428
	211	0.00186	0.0556	0.15127	0.22382	0.42727	0.64994	0.84428
	212	0.00151	0.05568	0.15143	0.22447	0.42727	0.64994	0.84428
	213	0.00177	0.05568	0.15135	0.22439	0.42808	0.65075	0.84322
	214	0.00195	0.05575	0.15212	0.22471	0.4289	0.65236	0.84322
	215	0.00213	0.05628	0.1522	0.22455	0.4289	0.65236	0.84322
	216	0.00177	0.05635	0.15275	0.22495	0.4289	0.65478	0.84642
	217	0.00213	0.0562	0.1529	0.22495	0.42971	0.65478	0.84535
	218	0.00195	0.0565	0.15321	0.2252	0.42971	0.65559	0.84535
	219	0.00195	0.05681	0.15352	0.2252	0.43052	0.6564	0.84535
	220	0.00151	0.05688	0.15383	0.2256	0.43133	0.6564	0.84855
	221	0.00177	0.05673	0.15383	0.22609	0.43133	0.6572	0.84748
	222	0.00195	0.05711	0.15376	0.22617	0.43214	0.65801	0.84642
	223	0.00204	0.05718	0.15477	0.22625	0.43214	0.65962	0.84642
	224	0.00106	0.05763	0.15446	0.22633	0.43295	0.65962	0.84855
	225	0.00195	0.05771	0.15469	0.22665	0.43295	0.66043	0.84748
	226	0.00142	0.05816	0.15508	0.22673	0.43295	0.66124	0.84748
	227	0.0023	0.05801	0.15554	0.22689	0.43376	0.66124	0.84855
	228	0.00168	0.05808	0.1557	0.22714	0.43376	0.66285	0.84855
	229	0.00151	0.05869	0.15585	0.22714	0.43457	0.66366	0.85068
	230	0.00186	0.05854	0.15554	0.22738	0.43539	0.66366	0.84855
	231	0.00177	0.05861	0.1564	0.22762	0.43539	0.66527	0.84855
	232	0.00186	0.05884	0.15679	0.2277	0.4362	0.66527	0.84962
	233	0.00159	0.05884	0.15694	0.22803	0.43701	0.66608	0.84855
	234	0.00221	0.05899	0.1571	0.22835	0.43782	0.66688	0.85068
	235	0.00159	0.05876	0.15772	0.22843	0.43701	0.66769	0.84962
	236	0.00186	0.05936	0.1578	0.22851	0.43782	0.66849	0.84962
	237	0.00151	0.05966	0.15819	0.22843	0.43863	0.6693	0.85068
	238	0.00159	0.05981	0.15787	0.22908	0.43944	0.6693	0.84962
	239	0.00168	0.05944	0.15811	0.22892	0.43944	0.6693	0.85175
	240	0.00213	0.05981	0.15873	0.22892	0.43944	0.67091	0.84962
	241	0.00159	0.06012	0.15904	0.22972	0.44025	0.67253	0.85068
	242	0.00177	0.06012	0.15881	0.22997	0.44025	0.67253	0.85068
	243	0.00186	0.06072	0.15927	0.22956	0.44106	0.67333	0.85068
	244	0.00213	0.06087	0.15943	0.22997	0.44106	0.67333	0.85175
	245	0.00168	0.06057	0.15997	0.23013	0.44188	0.67495	0.85175
	246	0.00168	0.06034	0.16005	0.23037	0.44106	0.67495	0.85282
	247	0.00133	0.06072	0.16028	0.23061	0.44269	0.67656	0.85282
	248	0.00168	0.06132	0.16059	0.22981	0.44269	0.67656	0.85388
	249	0.00142	0.06155	0.16137	0.23045	0.4435	0.67817	0.85282
	250	0.00159	0.06147	0.16052	0.23053	0.4435	0.67817	0.85175
	251	0.00168	0.062	0.16114	0.23126	0.44431	0.67898	0.85175
	252	0.00142	0.062	0.16145	0.23086	0.44431	0.67979	0.85388
	253	0.00177	0.06237	0.1616	0.23102	0.44431	0.68059	0.85388
	254	0.00142	0.06207	0.16191	0.23158	0.44512	0.6814	0.85388
	255	0.00151	0.06252	0.16176	0.23175	0.44512	0.68221	0.85495
	256	0.00204	0.06275	0.16285	0.23166	0.44593	0.6814	0.85495
	257	0.00195	0.06267	0.16285	0.23223	0.44593	0.68301	0.85602
	258	0.00177	0.0629	0.16261	0.23191	0.44674	0.68301	0.85602
	259	0.00106	0.06305	0.16339	0.23264	0.44674	0.68463	0.85388
	260	0.00168	0.06328	0.16308	0.23288	0.44755	0.68463	0.85495
	261	0.00159	0.0629	0.16362	0.23272	0.44755	0.68624	0.85602
	262	0.00159	0.0635	0.16401	0.23272	0.44837	0.68624	0.85708
	263	0.00177	0.0635	0.16386	0.2332	0.44999	0.68705	0.85602
	264	0.00159	0.06365	0.16355	0.23312	0.44837	0.68705	0.85495
	265	0.00195	0.0641	0.16448	0.23312	0.44918	0.68785	0.85602
	266	0.00168	0.0641	0.16479	0.23393	0.44999	0.68947	0.85602
	267	0.00159	0.06455	0.16487	0.23336	0.44999	0.68947	0.85708
	268	0.00186	0.06433	0.16541	0.23385	0.44999	0.69027	0.85815
	269	0.00133	0.06471	0.16572	0.23385	0.4508	0.69027	0.85815
	270	0.00177	0.06433	0.16564	0.23369	0.45161	0.69189	0.85815
	271	0.00195	0.06478	0.16588	0.23409	0.45161	0.69189	0.85708
	272	0.00177	0.06478	0.16595	0.23441	0.45242	0.69269	0.85815
	273	0.00151	0.06516	0.16673	0.23466	0.45242	0.69269	0.85922
	274	0.00177	0.06508	0.16619	0.23433	0.45323	0.6935	0.85815
	275	0.00159	0.06523	0.16681	0.2345	0.45242	0.69431	0.85922
	276	0.00195	0.06546	0.1672	0.23506	0.45404	0.69511	0.85922
	277	0.00151	0.06531	0.16728	0.23466	0.45323	0.69592	0.85922
	278	0.00186	0.06568	0.16774	0.23538	0.45404	0.69592	0.85815
	279	0.00195	0.06583	0.16689	0.23555	0.45486	0.69673	0.86028
	280	0.00168	0.06598	0.16782	0.23458	0.45486	0.69753	0.85922
	281	0.00204	0.06598	0.16805	0.23579	0.45486	0.69834	0.86135
	282	0.00159	0.06644	0.16829	0.23555	0.45486	0.69915	0.86028
	283	0.00186	0.06644	0.16805	0.23579	0.45648	0.69915	0.86241
	284	0.00124	0.06659	0.1686	0.23627	0.45648	0.69834	0.85922
	285	0.00159	0.06689	0.16852	0.23635	0.45648	0.69995	0.85922
	286	0.00168	0.06674	0.16914	0.23619	0.45648	0.70156	0.86028
	287	0.00177	0.06719	0.16922	0.23668	0.45729	0.70237	0.86028
	288	0.00204	0.06719	0.16968	0.23724	0.4581	0.70156	0.86135
	289	0.00177	0.06787	0.17031	0.237	0.45729	0.70318	0.86028
	290	0.00168	0.06741	0.17015	0.23708	0.45891	0.70398	0.86135
	291	0.00177	0.06711	0.17007	0.23716	0.4581	0.70479	0.86241
	292	0.00195	0.06802	0.171	0.23781	0.45972	0.70479	0.86135
	293	0.00142	0.06809	0.17038	0.23757	0.45972	0.7064	0.86135
	294	0.00213	0.06832	0.17046	0.23789	0.45972	0.7064	0.86028
	295	0.00186	0.06802	0.17108	0.23773	0.46053	0.7056	0.86348
	296	0.00133	0.06854	0.17116	0.23724	0.46053	0.70721	0.86135
	297	0.00186	0.06839	0.17147	0.2383	0.46135	0.70802	0.86348
	298	0.00638	0.06877	0.17186	0.2383	0.46135	0.70802	0.86241
	299	0.77236	0.06884	0.17062	0.36298	0.45323	0.69673	0.84855
	300	0.96457	0.33639	0.60376	0.82938	0.78502	0.9137	0.9552
	301	0.98937	0.68625	0.92386	0.94016	0.92699	0.98709	0.97974
	302	0.99026	0.95109	0.98524	0.97332	0.98215	0.99435	0.98187
	303	0.9938	0.97969	0.98912	0.97817	0.98783	0.99435	0.9904
	304	0.99469	0.9842	0.99223	0.98625	0.99189	0.99677	0.9904
	305	0.99469	0.98646	0.99534	0.98949	0.99108	0.99516	0.99253
	306	0.99557	0.99097	0.99456	0.98706	0.99594	0.99839	0.9936
	307	0.99557	0.98947	0.99534	0.99353	0.99594	0.99919	0.9936
	308	0.99646	0.9842	0.99767	0.99434	0.99513	0.99919	0.9936
	309	0.99646	0.99473	0.99767	0.99434	0.99676	0.99597	0.99787
	310	0.99734	0.99549	0.99922	0.99596	0.99838	0.99919	0.99787
	311	0.99823	0.99549	0.99845	0.99757	0.99838	0.99839	0.99573
	312	0.99823	0.99624	0.99689	0.99757	0.99838	0.99919	0.99893
	313	0.99823	0.99549	0.99922	0.99919	0.99919	0.99919	0.99893
	314	0.99823	0.99624	0.99845	0.99757	0.99919	0.99919	0.99787
	315	0.99646	0.99699	0.99922	0.99838	1	0.99919	0.99787
	316	0.99823	0.99699	0.99922	0.99757	1	1	0.99787
	317	0.99734	0.99624	0.99922	0.99757	0.99919	0.99839	0.99787
	318	0.99823	0.9985	0.99922	0.99838	1	1	0.99893
	319	1	0.99774	1	0.99838	1	0.99758	0.99787
	320	0.99823	0.99774	0.99845	0.99919	1.00081	0.99839	0.99893
	321	0.99823	0.99925	1	0.99838	1	0.99919	0.99893
	322	0.99823	0.9985	0.99922	0.99919	1	1	0.99787
	323	0.99823	0.99774	0.99922	0.99838	1	0.99919	0.99893
	324	0.99911	0.99774	0.99922	0.99919	1	1	0.99893
	325	0.99911	0.9985	1	0.99919	1.00081	1	1

## Sheet: Supplementary Fig. 7
Ch-C6		blank	4 µM	8 µM	10 µM	20 µM				Ch-C6	Concentration (µM)	Normalized intensity
	Time (s)	Normalized intensity									4	0.155
	0	0	0	0	0	-7.65287e-05					8	0.263
	1	0.000620018	0.02934	0.0257	0.02468	0.03597					10	0.326
	2	0.000708592	0.04397	0.0573	0.04526	0.0662					20	0.434
	3	0.00106	0.05459	0.07376	0.06339	0.08877
	4	0.00177	0.06127	0.09154	0.07766	0.11035
	5	0.00115	0.06796	0.10256	0.08894	0.12673
	6	0.00142	0.07338	0.10916	0.09903	0.14158
	7	0.00159	0.07724	0.11677	0.10707	0.1529
	8	0.00177	0.08088	0.12329	0.1133	0.16255
	9	0.00204	0.08393	0.12849	0.11898	0.17165
	10	0.00221	0.08645	0.13191	0.12379	0.17831
	11	0.00204	0.0889	0.13634	0.1286	0.18206
	12	0.00186	0.09113	0.13929	0.13167	0.18849
	13	0.00257	0.09299	0.14208	0.13569	0.19278
	14	0.00257	0.09455	0.14589	0.13837	0.19668
	15	0.00301	0.09574	0.14627	0.14042	0.20012
	16	0.0031	0.09737	0.14852	0.14318	0.20334
	17	0.0031	0.09863	0.15194	0.14563	0.20517
	18	0.00275	0.0999	0.15411	0.14815	0.20778
	19	0.0031	0.10138	0.15567	0.14973	0.20999
	20	0.00328	0.1025	0.15644	0.1517	0.21283
	21	0.00328	0.10324	0.1587	0.15335	0.2142
	22	0.00301	0.10413	0.16009	0.15462	0.21596
	23	0.00275	0.10532	0.16219	0.15604	0.21757
	24	0.00275	0.10636	0.16328	0.15824	0.21925
	25	0.00257	0.10695	0.16398	0.15943	0.22101
	26	0.00328	0.10814	0.16553	0.16124	0.22147
	27	0.00248	0.10866	0.16708	0.16226	0.22293
	28	0.00337	0.10918	0.16778	0.16305	0.22469
	29	0.00319	0.10992	0.16863	0.16416	0.22553
	30	0.0031	0.11059	0.16995	0.16542	0.22683
	31	0.00328	0.11141	0.17104	0.16644	0.22859
	32	0.00292	0.11208	0.17189	0.16723	0.22966
	33	0.0031	0.11289	0.17244	0.16589	0.23043
	34	0.00292	0.11327	0.17298	0.16755	0.23135
	35	0.00283	0.11408	0.17446	0.16936	0.23318
	36	0.00345	0.11475	0.17539	0.1707	0.23341
	37	0.0031	0.11497	0.17632	0.17173	0.23487
	38	0.00319	0.11512	0.1764	0.17236	0.2354
	39	0.00363	0.11631	0.17663	0.17299	0.23724
	40	0.00337	0.11698	0.17811	0.17385	0.23747
	41	0.00328	0.11735	0.17904	0.17456	0.23877
	42	0.00337	0.1178	0.17935	0.17527	0.239
	43	0.00354	0.11794	0.1802	0.17638	0.23992
	44	0.00328	0.11839	0.18121	0.17732	0.24129
	45	0.0031	0.11891	0.18199	0.17803	0.24244
	46	0.00319	0.1198	0.18238	0.17898	0.24328
	47	0.0031	0.12002	0.18284	0.18	0.24374
	48	0.00319	0.12062	0.18393	0.18056	0.24436
	49	0.00275	0.12084	0.18447	0.18119	0.2455
	50	0.00319	0.12121	0.18486	0.18198	0.24665
	51	0.00292	0.12151	0.18587	0.18308	0.24757
	52	0.00283	0.12203	0.18595	0.183	0.24811
	53	0.00292	0.1227	0.18711	0.18426	0.24887
	54	0.00266	0.12292	0.18758	0.18489	0.24956
	55	0.00301	0.12344	0.18835	0.186	0.25017
	56	0.00283	0.12426	0.18921	0.18686	0.25048
	57	0.00292	0.12441	0.18991	0.18686	0.25101
	58	0.00266	0.12478	0.19006	0.18797	0.25239
	59	0.00292	0.12545	0.19169	0.18884	0.25285
	60	0.00266	0.12559	0.19138	0.18994	0.25377
	61	0.00283	0.12582	0.19255	0.18978	0.25392
	62	0.00292	0.12604	0.19293	0.19081	0.25553
	63	0.00328	0.12663	0.19332	0.1916	0.25553
	64	0.00248	0.12745	0.19387	0.19238	0.25637
	65	0.00266	0.12708	0.19425	0.19301	0.25714
	66	0.00248	0.12782	0.19441	0.19365	0.25836
	67	0.00319	0.12819	0.19495	0.19443	0.25897
	68	0.00275	0.12894	0.19581	0.19491	0.25897
	69	0.00257	0.12879	0.19604	0.19546	0.26035
	70	0.00257	0.12938	0.19689	0.19633	0.26058
	71	0.00248	0.1299	0.19752	0.19648	0.26142
	72	0.00292	0.1302	0.19744	0.19735	0.26211
	73	0.00186	0.13042	0.19821	0.19838	0.26318
	74	0.00221	0.13072	0.19899	0.19869	0.26379
	75	0.0023	0.13072	0.19907	0.19924	0.26464
	76	0.0023	0.13131	0.1993	0.20019	0.26525
	77	0.00248	0.13183	0.19984	0.20043	0.26655
	78	0.00239	0.13161	0.19938	0.2009	0.2667
	79	0.00239	0.13243	0.20109	0.20169	0.26754
	80	0.00221	0.13235	0.20148	0.20248	0.26846
	81	0.00248	0.13272	0.20202	0.20279	0.26885
	82	0.00266	0.13287	0.20241	0.20311	0.26976
	83	0.00283	0.13347	0.20186	0.20358	0.27099
	84	0.00239	0.13332	0.20334	0.20476	0.2716
	85	0.00248	0.13354	0.20342	0.20476	0.27198
	86	0.00204	0.13369	0.20326	0.20579	0.27298
	87	0.00221	0.13436	0.20396	0.20665	0.27382
	88	0.00239	0.13495	0.20427	0.20729	0.27489
	89	0.00239	0.1351	0.20474	0.20752	0.27558
	90	0.00195	0.1351	0.20481	0.20831	0.27619
	91	0.00186	0.1354	0.20567	0.20934	0.27711
	92	0.00195	0.13555	0.20582	0.20997	0.27818
	93	0.00239	0.13584	0.20668	0.21044	0.27826
	94	0.00248	0.13614	0.20637	0.21099	0.27918
	95	0.00186	0.13607	0.20606	0.2117	0.28017
	96	0.00177	0.13688	0.20644	0.21241	0.28094
	97	0.00248	0.13673	0.20738	0.21296	0.28178
	98	0.00213	0.13696	0.20792	0.21336	0.28247
	99	0.00221	0.13681	0.20807	0.21454	0.28354
	100	0.00239	0.13725	0.20854	0.21509	0.28484
	101	0.00239	0.13763	0.20932	0.21549	0.28515
	102	0.00159	0.13837	0.2097	0.21627	0.28668
	103	0.00275	0.13815	0.21025	0.2169	0.28706
	104	0.0023	0.13777	0.21071	0.21793	0.28798
	105	0.00221	0.13837	0.21056	0.21801	0.28882
	106	0.00248	0.13844	0.21087	0.21895	0.28928
	107	0.00257	0.13889	0.21149	0.21943	0.2902
	108	0.0023	0.13889	0.21165	0.22029	0.29165
	109	0.00204	0.13896	0.21211	0.22077	0.2915
	110	0.00248	0.13874	0.21258	0.2214	0.29356
	111	0.00186	0.13911	0.21281	0.22234	0.29402
	112	0.0023	0.13978	0.21343	0.2229	0.29448
	113	0.00266	0.13971	0.21328	0.22329	0.29494
	114	0.00257	0.13993	0.21398	0.22447	0.29678
	115	0.00221	0.13971	0.21436	0.22495	0.29701
	116	0.00213	0.13993	0.21429	0.22542	0.29831
	117	0.00213	0.14052	0.21522	0.22597	0.29884
	118	0.00204	0.14067	0.2153	0.22684	0.30007
	119	0.00248	0.14045	0.21553	0.22747	0.30053
	120	0.00221	0.14045	0.21623	0.22834	0.30129
	121	0.00159	0.14104	0.21638	0.22857	0.30183
	122	0.00248	0.14082	0.21661	0.22944	0.30336
	123	0.00177	0.14097	0.21677	0.23054	0.30336
	124	0.00195	0.14104	0.21739	0.23165	0.30535
	125	0.00213	0.14134	0.21825	0.23173	0.30543
	126	0.00204	0.14127	0.21762	0.23244	0.30611
	127	0.00239	0.14164	0.21925	0.23291	0.30757
	128	0.00204	0.14141	0.21902	0.2337	0.30803
	129	0.00204	0.14186	0.21949	0.23401	0.30879
	130	0.0023	0.14186	0.22019	0.2348	0.30979
	131	0.00195	0.14201	0.22034	0.23591	0.31063
	132	0.00213	0.14231	0.22073	0.23606	0.31101
	133	0.00159	0.14208	0.22096	0.23701	0.31178
	134	0.00213	0.14216	0.22158	0.2374	0.31231
	135	0.00213	0.14245	0.22158	0.23819	0.31354
	136	0.0023	0.14275	0.2222	0.23874	0.31476
	137	0.00177	0.14268	0.22252	0.23922	0.31522
	138	0.00151	0.14231	0.22275	0.24016	0.31637
	139	0.00204	0.14275	0.22314	0.24087	0.31668
	140	0.00195	0.14283	0.22329	0.24174	0.3179
	141	0.00213	0.1429	0.22368	0.24245	0.31813
	142	0.00177	0.14349	0.22368	0.24292	0.31882
	143	0.00168	0.14297	0.2243	0.24387	0.31966
	144	0.00168	0.14342	0.22477	0.24387	0.32066
	145	0.00204	0.1432	0.22508	0.24458	0.32165
	146	0.00213	0.14401	0.22547	0.24529	0.32165
	147	0.00221	0.14364	0.22616	0.24616	0.32326
	148	0.00204	0.14379	0.22609	0.24631	0.32387
	149	0.00186	0.14401	0.22671	0.24734	0.32486
	150	0.00213	0.14431	0.22702	0.24789	0.32532
	151	0.00168	0.14446	0.2264	0.2486	0.32624
	152	0.00221	0.14424	0.22655	0.24884	0.32639
	153	0.00248	0.14424	0.22764	0.24939	0.32747
	154	0.00213	0.14416	0.22818	0.25026	0.32854
	155	0.00213	0.14431	0.22834	0.25049	0.32892
	156	0.00177	0.14468	0.22873	0.25104	0.33007
	157	0.00221	0.14483	0.22904	0.25231	0.33106
	158	0.00221	0.14446	0.2295	0.25309	0.33083
	159	0.00221	0.14483	0.22981	0.25286	0.33275
	160	0.00248	0.14498	0.22989	0.2538	0.33344
	161	0.00168	0.14528	0.23043	0.25451	0.33366
	162	0.00186	0.14498	0.23059	0.25593	0.33435
	163	0.00195	0.1452	0.23098	0.25633	0.33573
	164	0.00159	0.14528	0.23121	0.25664	0.33634
	165	0.00204	0.14535	0.23183	0.25696	0.33688
	166	0.00186	0.14535	0.23207	0.25759	0.33719
	167	0.00213	0.14587	0.23238	0.25806	0.33818
	168	0.00221	0.14557	0.23207	0.25901	0.3391
	169	0.00186	0.14587	0.23214	0.2594	0.33994
	170	0.00177	0.14602	0.23191	0.26027	0.34055
	171	0.00186	0.1458	0.23331	0.26051	0.34132
	172	0.00213	0.14602	0.23354	0.26153	0.34277
	173	0.0023	0.14602	0.23339	0.26185	0.34224
	174	0.00186	0.14632	0.23416	0.26232	0.34354
	175	0.00186	0.14639	0.23455	0.26342	0.344
	176	0.00195	0.1458	0.23447	0.26319	0.34453
	177	0.00213	0.14661	0.23494	0.26382	0.34606
	178	0.00133	0.14639	0.23525	0.26476	0.34667
	179	0.00159	0.14684	0.23556	0.26539	0.34713
	180	0.00177	0.14669	0.23571	0.26579	0.34798
	181	0.00168	0.14639	0.23649	0.26658	0.34767
	182	0.00133	0.14684	0.23618	0.26689	0.34935
	183	0.00195	0.14654	0.23641	0.2676	0.34981
	184	0.00195	0.14698	0.23696	0.26815	0.35104
	185	0.00168	0.14728	0.23758	0.26855	0.35119
	186	0.00177	0.14706	0.23734	0.26926	0.35218
	187	0.00177	0.14713	0.23804	0.26989	0.35326
	188	0.00186	0.14706	0.23797	0.2706	0.35433
	189	0.00186	0.14736	0.23804	0.27091	0.35479
	190	0.00168	0.1475	0.23843	0.27162	0.35532
	191	0.00186	0.14773	0.2389	0.27265	0.35601
	192	0.00195	0.14765	0.23905	0.27241	0.3567
	193	0.00142	0.1475	0.23929	0.27296	0.35777
	194	0.00159	0.1478	0.23991	0.27391	0.35838
	195	0.00186	0.14817	0.23983	0.27391	0.35861
	196	0.00168	0.14817	0.23991	0.2747	0.35984
	197	0.00177	0.14795	0.2403	0.27517	0.36068
	198	0.00168	0.14825	0.2403	0.27612	0.36068
	199	0.00186	0.14847	0.24022	0.27675	0.36129
	200	0.00186	0.1484	0.24154	0.27722	0.36244
	201	0.00168	0.14832	0.2413	0.27746	0.36321
	202	0.00159	0.14825	0.24169	0.27856	0.36412
	203	0.00124	0.14869	0.2413	0.27919	0.36481
	204	0.00159	0.1484	0.24239	0.27967	0.36565
	205	0.00151	0.14825	0.24262	0.27967	0.36573
	206	0.00177	0.14884	0.2427	0.28077	0.36703
	207	0.00177	0.14899	0.24309	0.28132	0.36726
	208	0.00177	0.14825	0.24262	0.28156	0.36872
	209	0.00186	0.14921	0.24363	0.28187	0.36894
	210	0.00151	0.14892	0.24402	0.28266	0.37009
	211	0.00186	0.14899	0.2434	0.28321	0.37055
	212	0.00151	0.14906	0.24425	0.28345	0.37086
	213	0.00177	0.14869	0.24464	0.28432	0.37201
	214	0.00195	0.14988	0.24464	0.28479	0.37246
	215	0.00213	0.14929	0.24557	0.28558	0.37262
	216	0.00177	0.14973	0.24534	0.28582	0.37407
	217	0.00213	0.14929	0.24557	0.28708	0.37468
	218	0.00195	0.14936	0.24612	0.28723	0.37568
	219	0.00195	0.14981	0.24596	0.28818	0.3766
	220	0.00151	0.1501	0.24666	0.2885	0.37698
	221	0.00177	0.14958	0.24674	0.28865	0.37759
	222	0.00195	0.14981	0.24728	0.2896	0.37843
	223	0.00204	0.14996	0.24736	0.28944	0.37889
	224	0.00106	0.14966	0.24752	0.29031	0.37958
	225	0.00195	0.15018	0.24713	0.29055	0.3805
	226	0.00142	0.15018	0.24798	0.29133	0.38073
	227	0.0023	0.15018	0.24783	0.29189	0.38257
	228	0.00168	0.1501	0.24775	0.29236	0.38272
	229	0.00151	0.15018	0.24775	0.29307	0.38326
	230	0.00186	0.1501	0.24915	0.29346	0.38402
	231	0.00177	0.15062	0.24922	0.29394	0.38532
	232	0.00186	0.15048	0.24821	0.29441	0.38555
	233	0.00159	0.15062	0.2493	0.29473	0.38639
	234	0.00221	0.1507	0.24984	0.29512	0.38724
	235	0.00159	0.1507	0.24984	0.29591	0.38785
	236	0.00186	0.1507	0.24969	0.29654	0.38792
	237	0.00151	0.15048	0.25023	0.29709	0.38907
	238	0.00159	0.15114	0.25085	0.29812	0.38991
	239	0.00168	0.15085	0.25101	0.29788	0.39098
	240	0.00213	0.15107	0.25085	0.29867	0.39167
	241	0.00159	0.15122	0.25124	0.29906	0.39206
	242	0.00177	0.15137	0.2514	0.29993	0.39313
	243	0.00186	0.15129	0.25155	0.30017	0.39382
	244	0.00213	0.15144	0.25202	0.30017	0.39397
	245	0.00168	0.15144	0.25264	0.30135	0.39542
	246	0.00168	0.15152	0.25264	0.30151	0.39565
	247	0.00133	0.15144	0.25287	0.30261	0.39665
	248	0.00168	0.15189	0.25148	0.30237	0.39688
	249	0.00142	0.15174	0.25373	0.30293	0.39803
	250	0.00159	0.15204	0.25411	0.30371	0.3991
	251	0.00168	0.15189	0.25318	0.30371	0.39948
	252	0.00142	0.15181	0.25357	0.30466	0.39948
	253	0.00177	0.15211	0.25373	0.30482	0.40124
	254	0.00142	0.15218	0.25404	0.30568	0.40078
	255	0.00151	0.15226	0.25435	0.30553	0.40231
	256	0.00204	0.15233	0.25497	0.30608	0.40223
	257	0.00195	0.15189	0.25489	0.30647	0.40361
	258	0.00177	0.15226	0.25543	0.3075	0.40422
	259	0.00106	0.15255	0.2552	0.30797	0.40522
	260	0.00168	0.1527	0.25497	0.30884	0.40614
	261	0.00159	0.15248	0.25567	0.30852	0.40721
	262	0.00159	0.15278	0.25598	0.30963	0.40721
	263	0.00177	0.1527	0.2566	0.30931	0.4082
	264	0.00159	0.1527	0.25629	0.31034	0.40889
	265	0.00195	0.153	0.2566	0.31113	0.40981
	266	0.00168	0.153	0.25683	0.3116	0.41065
	267	0.00159	0.15293	0.25683	0.31183	0.41142
	268	0.00186	0.15322	0.25637	0.31183	0.41142
	269	0.00133	0.15322	0.25722	0.31286	0.41218
	270	0.00177	0.15337	0.25738	0.31333	0.41371
	271	0.00195	0.15293	0.25776	0.3131	0.41371
	272	0.00177	0.1533	0.25807	0.31412	0.41524
	273	0.00151	0.15337	0.25815	0.31499	0.41601
	274	0.00177	0.15352	0.25839	0.31475	0.41678
	275	0.00159	0.15352	0.25877	0.31546	0.41754
	276	0.00195	0.15382	0.25908	0.31601	0.41831
	277	0.00151	0.15382	0.25916	0.31649	0.41831
	278	0.00186	0.15382	0.25932	0.31728	0.41907
	279	0.00195	0.15352	0.25955	0.31743	0.41984
	280	0.00168	0.15382	0.26009	0.31806	0.42137
	281	0.00204	0.15389	0.25986	0.31838	0.42213
	282	0.00159	0.15397	0.26017	0.31933	0.42213
	283	0.00186	0.15426	0.26048	0.31925	0.4229
	284	0.00124	0.15426	0.26079	0.32003	0.42366
	285	0.00159	0.15456	0.26087	0.32035	0.42443
	286	0.00168	0.15411	0.26102	0.32043	0.42519
	287	0.00177	0.15411	0.26118	0.32177	0.42596
	288	0.00204	0.15456	0.26102	0.32161	0.42672
	289	0.00177	0.15434	0.2618	0.32216	0.42749
	290	0.00168	0.15478	0.26102	0.32287	0.42749
	291	0.00177	0.15501	0.26227	0.32287	0.42902
	292	0.00195	0.15493	0.26219	0.32398	0.42978
	293	0.00142	0.15471	0.26227	0.32406	0.43055
	294	0.00213	0.15523	0.26234	0.32445	0.43132
	295	0.00186	0.15501	0.26289	0.325	0.43208
	296	0.00133	0.15501	0.26312	0.32548	0.43285
	297	0.00186	0.15515	0.26351	0.32595	0.43361
	298	0.00638	0.15501	0.26343	0.32011	0.43438
	299	0.77236	0.15523	0.25629	0.51983	0.42978
	300	0.96457	0.18568	0.47593	0.66018	0.71677
	301	0.98937	0.73559	0.74767	0.84783	0.94788
	302	0.99026	0.96806	0.89053	0.89592	0.98462
	303	0.9938	0.98737	0.94255	0.96688	0.99074
	304	0.99469	0.9896	0.96661	0.97635	0.9938
	305	0.99469	0.99183	0.9604	0.9929	0.99457
	306	0.99557	0.9948	0.95652	0.99369	0.9961
	307	0.99557	0.99257	0.97593	0.99527	0.99686
	308	0.99646	0.99629	0.98447	0.99685	0.99763
	309	0.99646	0.99703	0.97748	0.99842	0.99839
	310	0.99734	0.99777	0.98991	0.99842	0.99839
	311	0.99823	0.99703	0.99068	0.99842	0.99839
	312	0.99823	0.99777	0.99146	0.99842	0.99686
	313	0.99823	0.99851	0.99146	0.99921	0.99686
	314	0.99823	0.99777	0.99301	0.99921	0.99992
	315	0.99646	0.99851	0.99534	0.99842	0.99916
	316	0.99823	0.99926	0.99457	1.00079	0.99763
	317	0.99734	0.99851	0.99612	1	0.99916
	318	0.99823	0.99777	0.99612	0.99921	0.99839
	319	1	0.99926	0.99612	0.99921	0.99916
	320	0.99823	0.99926	0.99689	0.99921	0.99992
	321	0.99823	0.99777	0.99767	1	0.99992
	322	0.99823	0.99926	0.99767	1	0.99992
	323	0.99823	0.99926	0.99689	1	0.99839
	324	0.99911	0.99926	0.99767	1.00079	1.00069
	325	0.99911	0.99851	0.99767	1.00079	0.99839
Ch-C8		blank	4 µM	6 µM	8 µM	10 µM	20 µM			Ch-C8	Concentration (µM)	Normalized intensity
	Time (s)	Normalized intensity									4	0.11
	0	0	0	0	0	0	0				6	0.136
	1	0.000620018	0.03048	0.0192	0.02129	0.03186	0.03376				8	0.166
	2	0.000708592	0.04495	0.03116	0.03717	0.05884	0.05446				10	0.206
	3	0.00106	0.05307	0.03848	0.04588	0.07033	0.07366				20	0.267
	4	0.00177	0.05406	0.04596	0.05717	0.08198	0.09054
	5	0.00115	0.05797	0.05068	0.06274	0.09528	0.10147
	6	0.00142	0.05958	0.05453	0.07016	0.09776	0.11204
	7	0.00159	0.06103	0.05823	0.07516	0.10603	0.12021
	8	0.00177	0.06134	0.06146	0.0804	0.10993	0.12528
	9	0.00204	0.06264	0.06453	0.08419	0.11399	0.13354
	10	0.00221	0.06402	0.0672	0.08765	0.11865	0.13905
	11	0.00204	0.06409	0.06972	0.09056	0.12233	0.14385
	12	0.00186	0.06517	0.07232	0.09386	0.12534	0.14829
	13	0.00257	0.0654	0.07381	0.09717	0.12857	0.15327
	14	0.00257	0.0657	0.07594	0.10031	0.13097	0.15646
	15	0.00301	0.06624	0.07735	0.1016	0.13338	0.16073
	16	0.0031	0.06723	0.07979	0.10475	0.13586	0.16348
	17	0.0031	0.06769	0.08137	0.1066	0.13826	0.16606
	18	0.00275	0.06777	0.0827	0.10846	0.13999	0.16935
	19	0.0031	0.06861	0.08396	0.11031	0.14164	0.17166
	20	0.00328	0.06876	0.0853	0.11241	0.14367	0.17414
	21	0.00328	0.06907	0.08664	0.11354	0.14585	0.17663
	22	0.00301	0.06968	0.08821	0.11523	0.14608	0.17868
	23	0.00275	0.06991	0.08916	0.11676	0.14833	0.1809
	24	0.00275	0.07053	0.09049	0.11822	0.14991	0.18259
	25	0.00257	0.07076	0.09152	0.11926	0.14991	0.18463
	26	0.00328	0.07053	0.09215	0.12072	0.15156	0.18623
	27	0.00248	0.07144	0.09309	0.1216	0.15322	0.18649
	28	0.00337	0.07167	0.09364	0.12297	0.15479	0.18996
	29	0.00319	0.07144	0.09466	0.12394	0.15547	0.19067
	30	0.0031	0.07206	0.09553	0.12451	0.15667	0.19218
	31	0.00328	0.07198	0.09632	0.1258	0.15735	0.19307
	32	0.00292	0.07221	0.09766	0.1266	0.1581	0.19405
	33	0.0031	0.07213	0.09773	0.12733	0.1602	0.19529
	34	0.00292	0.07267	0.09836	0.12781	0.16066	0.19645
	35	0.00283	0.07282	0.09962	0.12878	0.16096	0.19689
	36	0.00345	0.07336	0.09962	0.12991	0.16238	0.19884
	37	0.0031	0.07351	0.10065	0.13039	0.16283	0.20009
	38	0.00319	0.07344	0.10112	0.13152	0.16411	0.20151
	39	0.00363	0.07397	0.10167	0.13176	0.16471	0.20107
	40	0.00337	0.07443	0.10261	0.13265	0.16456	0.20329
	41	0.00328	0.07458	0.10308	0.13322	0.16509	0.2032
	42	0.00337	0.07451	0.1034	0.13346	0.16644	0.20364
	43	0.00354	0.07481	0.10364	0.13442	0.16742	0.20524
	44	0.00328	0.07504	0.1045	0.13483	0.16824	0.20622
	45	0.0031	0.07566	0.10497	0.13555	0.16832	0.20666
	46	0.00319	0.07558	0.10545	0.13596	0.16907	0.20773
	47	0.0031	0.07581	0.10584	0.1366	0.16945	0.20844
	48	0.00319	0.07581	0.10631	0.13684	0.16915	0.20835
	49	0.00275	0.07589	0.10663	0.13781	0.17095	0.2096
	50	0.00319	0.07612	0.10726	0.13773	0.17118	0.21013
	51	0.00292	0.07642	0.10765	0.13862	0.17125	0.21031
	52	0.00283	0.0755	0.10796	0.13886	0.17215	0.2112
	53	0.00292	0.07612	0.10828	0.1391	0.17193	0.21137
	54	0.00266	0.07681	0.10907	0.13934	0.17298	0.21208
	55	0.00301	0.07658	0.10907	0.14039	0.17343	0.21297
	56	0.00283	0.07719	0.10946	0.14088	0.17381	0.21342
	57	0.00292	0.07734	0.10969	0.1408	0.17358	0.21342
	58	0.00266	0.07742	0.11025	0.1412	0.17471	0.21244
	59	0.00292	0.07803	0.1104	0.142	0.17493	0.21475
	60	0.00266	0.07795	0.11064	0.14168	0.17568	0.21457
	61	0.00283	0.07803	0.11095	0.14225	0.17613	0.21537
	62	0.00292	0.07834	0.1108	0.14249	0.17628	0.21555
	63	0.00328	0.07811	0.11135	0.14321	0.17674	0.21537
	64	0.00248	0.07857	0.11166	0.14313	0.17711	0.21635
	65	0.00266	0.07887	0.11206	0.14346	0.17801	0.21706
	66	0.00248	0.0788	0.11253	0.14354	0.17816	0.2167
	67	0.00319	0.07818	0.11229	0.14402	0.17824	0.21733
	68	0.00275	0.0791	0.11268	0.14434	0.17831	0.21777
	69	0.00257	0.07941	0.11324	0.14483	0.17891	0.21795
	70	0.00257	0.07926	0.11324	0.14483	0.17937	0.21821
	71	0.00248	0.07972	0.11363	0.14499	0.17982	0.21848
	72	0.00292	0.07941	0.1141	0.14515	0.17989	0.21928
	73	0.00186	0.07994	0.11418	0.14571	0.18012	0.21972
	74	0.00221	0.07994	0.11449	0.14612	0.18087	0.22008
	75	0.0023	0.08048	0.11434	0.14644	0.18109	0.21999
	76	0.0023	0.08025	0.11497	0.1466	0.18087	0.2207
	77	0.00248	0.08056	0.11512	0.14652	0.18109	0.21999
	78	0.00239	0.08063	0.1156	0.14684	0.18132	0.22124
	79	0.00239	0.08025	0.11544	0.147	0.1823	0.2215
	80	0.00221	0.0804	0.11552	0.14733	0.18267	0.22239
	81	0.00248	0.08094	0.11599	0.14749	0.18222	0.22239
	82	0.00266	0.08109	0.1163	0.14765	0.18275	0.22168
	83	0.00283	0.08155	0.11615	0.14797	0.18312	0.22141
	84	0.00239	0.0814	0.1167	0.14854	0.18327	0.22328
	85	0.00248	0.08186	0.11662	0.14821	0.18342	0.22337
	86	0.00204	0.08186	0.11686	0.14805	0.18425	0.22372
	87	0.00221	0.08201	0.11686	0.14918	0.18417	0.22381
	88	0.00239	0.08201	0.11733	0.14902	0.18395	0.22434
	89	0.00239	0.08186	0.11811	0.14918	0.18425	0.22506
	90	0.00195	0.08217	0.11733	0.1495	0.18515	0.2255
	91	0.00186	0.08224	0.11749	0.14991	0.18478	0.22568
	92	0.00195	0.08263	0.11819	0.14991	0.18568	0.22541
	93	0.00239	0.0827	0.11827	0.15015	0.185	0.22586
	94	0.00248	0.0827	0.11859	0.15023	0.18605	0.22657
	95	0.00186	0.0827	0.11882	0.15055	0.18635	0.22639
	96	0.00177	0.08339	0.11859	0.15063	0.18575	0.22621
	97	0.00248	0.08324	0.1189	0.15079	0.18643	0.22683
	98	0.00213	0.08308	0.11882	0.15087	0.18665	0.22665
	99	0.00221	0.0824	0.11945	0.15071	0.18673	0.22781
	100	0.00239	0.08324	0.11945	0.15144	0.1868	0.22745
	101	0.00239	0.08354	0.11929	0.1512	0.18703	0.22745
	102	0.00159	0.08354	0.11969	0.15087	0.18726	0.22772
	103	0.00275	0.08393	0.12	0.15104	0.18786	0.2279
	104	0.0023	0.0837	0.12008	0.15176	0.18733	0.22879
	105	0.00221	0.08439	0.12008	0.15176	0.18823	0.22754
	106	0.00248	0.08462	0.12008	0.15208	0.18786	0.22914
	107	0.00257	0.08462	0.12048	0.15192	0.18831	0.22941
	108	0.0023	0.08477	0.12055	0.15241	0.18823	0.2295
	109	0.00204	0.08469	0.12048	0.15233	0.18861	0.22959
	110	0.00248	0.08515	0.12079	0.15249	0.18868	0.22888
	111	0.00186	0.08492	0.12095	0.15257	0.18838	0.23056
	112	0.0023	0.08454	0.12118	0.15273	0.18876	0.23003
	113	0.00266	0.08508	0.12126	0.15273	0.18883	0.23003
	114	0.00257	0.08576	0.12079	0.15305	0.18966	0.22968
	115	0.00221	0.08584	0.12158	0.15313	0.18936	0.23092
	116	0.00213	0.08538	0.1215	0.15354	0.18966	0.23145
	117	0.00213	0.08599	0.12205	0.15346	0.18966	0.23083
	118	0.00204	0.08638	0.12205	0.1537	0.18974	0.23154
	119	0.00248	0.08615	0.12221	0.15402	0.18898	0.23172
	120	0.00221	0.08653	0.12213	0.15402	0.19026	0.2327
	121	0.00159	0.08645	0.1226	0.15354	0.19049	0.23199
	122	0.00248	0.08668	0.12252	0.15354	0.19004	0.23314
	123	0.00177	0.08668	0.1226	0.15402	0.19124	0.2327
	124	0.00195	0.08661	0.12268	0.15458	0.19109	0.23287
	125	0.00213	0.08684	0.12268	0.15458	0.19086	0.2335
	126	0.00204	0.08737	0.12331	0.1541	0.19154	0.2343
	127	0.00239	0.08737	0.12307	0.15434	0.19161	0.23341
	128	0.00204	0.0876	0.12291	0.15442	0.19154	0.23367
	129	0.00204	0.08753	0.12331	0.15475	0.19124	0.23385
	130	0.0023	0.08768	0.12299	0.15483	0.19184	0.2343
	131	0.00195	0.08699	0.12323	0.15466	0.19214	0.23456
	132	0.00213	0.08799	0.12347	0.15466	0.19214	0.23474
	133	0.00159	0.08822	0.12362	0.15515	0.19199	0.23438
	134	0.00213	0.08791	0.12354	0.15507	0.19229	0.23545
	135	0.00213	0.08783	0.1241	0.15515	0.19214	0.23554
	136	0.0023	0.08829	0.12394	0.15531	0.19289	0.23545
	137	0.00177	0.08867	0.1241	0.15531	0.19267	0.23634
	138	0.00151	0.08883	0.12402	0.15499	0.19334	0.23563
	139	0.00204	0.08906	0.1241	0.15571	0.19289	0.23634
	140	0.00195	0.08944	0.12472	0.15523	0.19312	0.23687
	141	0.00213	0.08913	0.12425	0.15563	0.19327	0.23625
	142	0.00177	0.08952	0.12457	0.15563	0.19319	0.23625
	143	0.00168	0.08898	0.12472	0.15563	0.19334	0.23669
	144	0.00168	0.08959	0.12472	0.15579	0.19319	0.23563
	145	0.00204	0.08982	0.12504	0.15596	0.19357	0.23714
	146	0.00213	0.08959	0.12512	0.15596	0.19379	0.23749
	147	0.00221	0.09028	0.1252	0.15644	0.19379	0.23678
	148	0.00204	0.08982	0.12543	0.15571	0.19364	0.23785
	149	0.00186	0.08982	0.12512	0.15604	0.19394	0.23803
	150	0.00213	0.09051	0.12567	0.1562	0.19402	0.23847
	151	0.00168	0.09044	0.12559	0.15636	0.19432	0.23856
	152	0.00221	0.09051	0.12567	0.15644	0.195	0.23741
	153	0.00248	0.09082	0.12567	0.15676	0.19485	0.23892
	154	0.00213	0.0912	0.12559	0.157	0.19469	0.23883
	155	0.00213	0.09074	0.12598	0.15676	0.19492	0.23829
	156	0.00177	0.0912	0.12606	0.15636	0.19537	0.23927
	157	0.00221	0.0909	0.12614	0.15692	0.19515	0.23954
	158	0.00221	0.0909	0.12606	0.157	0.19515	0.23963
	159	0.00221	0.09151	0.12677	0.15684	0.195	0.23963
	160	0.00248	0.09158	0.12638	0.15741	0.1956	0.24007
	161	0.00168	0.0922	0.12669	0.15749	0.1962	0.24025
	162	0.00186	0.09166	0.12661	0.15757	0.1959	0.24034
	163	0.00195	0.09235	0.12709	0.15757	0.19552	0.24078
	164	0.00159	0.09204	0.12693	0.15757	0.19552	0.24025
	165	0.00204	0.09243	0.12661	0.15716	0.1962	0.24114
	166	0.00186	0.09243	0.12701	0.15749	0.19627	0.24069
	167	0.00213	0.09289	0.12685	0.15773	0.19635	0.24123
	168	0.00221	0.09289	0.12701	0.15773	0.1959	0.2406
	169	0.00186	0.09296	0.12685	0.15797	0.19642	0.2414
	170	0.00177	0.09296	0.12709	0.15789	0.19635	0.24131
	171	0.00186	0.09312	0.1274	0.15821	0.19695	0.2414
	172	0.00213	0.09296	0.12787	0.15789	0.19665	0.24114
	173	0.0023	0.09319	0.12764	0.15821	0.19672	0.24211
	174	0.00186	0.09381	0.12748	0.15797	0.19717	0.24203
	175	0.00186	0.09396	0.12748	0.15829	0.19695	0.24238
	176	0.00195	0.09403	0.12779	0.15797	0.19763	0.24194
	177	0.00213	0.09388	0.12795	0.15813	0.19702	0.24283
	178	0.00133	0.09388	0.12787	0.15845	0.19748	0.24247
	179	0.00159	0.09403	0.12819	0.15829	0.19725	0.24283
	180	0.00177	0.09449	0.12827	0.15894	0.19785	0.24265
	181	0.00168	0.09472	0.12827	0.1587	0.19755	0.24371
	182	0.00133	0.09488	0.12811	0.1587	0.198	0.24309
	183	0.00195	0.09526	0.12834	0.15918	0.19755	0.24389
	184	0.00195	0.09526	0.12803	0.15894	0.19785	0.24407
	185	0.00168	0.09526	0.12874	0.15878	0.19778	0.24407
	186	0.00177	0.09549	0.12858	0.15926	0.19815	0.24425
	187	0.00177	0.09488	0.12905	0.1587	0.19748	0.2446
	188	0.00186	0.0958	0.12882	0.15918	0.19793	0.24407
	189	0.00186	0.09557	0.12882	0.1591	0.19845	0.2438
	190	0.00168	0.09603	0.1289	0.15934	0.19838	0.24389
	191	0.00186	0.09603	0.12952	0.1595	0.19905	0.24469
	192	0.00195	0.09587	0.12929	0.15902	0.19905	0.2438
	193	0.00142	0.09626	0.12897	0.15975	0.1986	0.24585
	194	0.00159	0.09633	0.12921	0.15975	0.1989	0.24496
	195	0.00186	0.09656	0.1296	0.1595	0.19913	0.24567
	196	0.00168	0.09633	0.12921	0.1595	0.19883	0.24567
	197	0.00177	0.09664	0.12984	0.15975	0.19928	0.24585
	198	0.00168	0.09702	0.12968	0.15926	0.19935	0.24602
	199	0.00186	0.09694	0.12984	0.15966	0.1992	0.24594
	200	0.00186	0.0974	0.12976	0.15983	0.19928	0.24576
	201	0.00168	0.09725	0.13008	0.15983	0.19965	0.24647
	202	0.00159	0.09717	0.12992	0.15999	0.19943	0.24522
	203	0.00124	0.09786	0.12992	0.15991	0.19905	0.247
	204	0.00159	0.09756	0.13047	0.15991	0.19913	0.24709
	205	0.00151	0.09786	0.13	0.15999	0.19958	0.24673
	206	0.00177	0.09779	0.13031	0.16047	0.19928	0.247
	207	0.00177	0.09832	0.12984	0.16047	0.1995	0.24762
	208	0.00177	0.09794	0.13055	0.16031	0.19965	0.24673
	209	0.00186	0.09855	0.12968	0.16047	0.20003	0.24771
	210	0.00151	0.09848	0.13039	0.16047	0.20026	0.24798
	211	0.00186	0.09817	0.13023	0.16087	0.20003	0.24709
	212	0.00151	0.09886	0.13039	0.16047	0.20026	0.24789
	213	0.00177	0.09909	0.1311	0.16039	0.20033	0.24825
	214	0.00195	0.09886	0.13071	0.16087	0.20093	0.2486
	215	0.00213	0.09924	0.13102	0.16071	0.20071	0.24771
	216	0.00177	0.09924	0.13094	0.16104	0.20048	0.24869
	217	0.00213	0.09924	0.13133	0.16104	0.20086	0.24878
	218	0.00195	0.09978	0.13102	0.16079	0.20108	0.24878
	219	0.00195	0.0997	0.13126	0.1612	0.20093	0.24913
	220	0.00151	0.0997	0.13118	0.16095	0.20108	0.24913
	221	0.00177	0.10001	0.13149	0.16087	0.20093	0.24958
	222	0.00195	0.10031	0.1311	0.1612	0.20161	0.24913
	223	0.00204	0.10047	0.13165	0.16112	0.20101	0.24869
	224	0.00106	0.10031	0.13149	0.16128	0.20101	0.24958
	225	0.00195	0.10054	0.13181	0.16144	0.20138	0.24993
	226	0.00142	0.10008	0.13173	0.1616	0.20168	0.24984
	227	0.0023	0.10077	0.13165	0.16144	0.20101	0.24993
	228	0.00168	0.101	0.13204	0.16152	0.20131	0.25056
	229	0.00151	0.10131	0.13189	0.16192	0.20161	0.24993
	230	0.00186	0.101	0.1322	0.16136	0.20176	0.25082
	231	0.00177	0.10131	0.13228	0.16184	0.20108	0.25029
	232	0.00186	0.10162	0.13181	0.16184	0.20206	0.251
	233	0.00159	0.10177	0.13181	0.16184	0.20191	0.251
	234	0.00221	0.10131	0.13204	0.16136	0.20168	0.25091
	235	0.00159	0.10215	0.13251	0.162	0.20213	0.251
	236	0.00186	0.102	0.13181	0.16176	0.20221	0.25144
	237	0.00151	0.10215	0.1322	0.1616	0.20236	0.25118
	238	0.00159	0.10238	0.1322	0.16216	0.20213	0.25162
	239	0.00168	0.10276	0.13244	0.16216	0.20221	0.25215
	240	0.00213	0.10284	0.13236	0.16216	0.20258	0.2518
	241	0.00159	0.10269	0.13283	0.16241	0.20266	0.25207
	242	0.00177	0.10299	0.13267	0.16249	0.20289	0.25207
	243	0.00186	0.10322	0.1333	0.16241	0.20266	0.25233
	244	0.00213	0.10322	0.13291	0.16224	0.20251	0.25251
	245	0.00168	0.1033	0.13354	0.16241	0.20304	0.25224
	246	0.00168	0.10353	0.13314	0.16257	0.20274	0.25189
	247	0.00133	0.1033	0.13299	0.16289	0.20289	0.25189
	248	0.00168	0.10338	0.13314	0.16281	0.20349	0.25295
	249	0.00142	0.10345	0.13291	0.16281	0.20326	0.25278
	250	0.00159	0.10407	0.13322	0.16386	0.20319	0.25287
	251	0.00168	0.10384	0.13314	0.16305	0.20334	0.25313
	252	0.00142	0.10445	0.13322	0.16305	0.20349	0.2534
	253	0.00177	0.10384	0.13338	0.16345	0.20334	0.2534
	254	0.00142	0.10345	0.1333	0.16362	0.20371	0.25384
	255	0.00151	0.10445	0.1333	0.16354	0.20371	0.25322
	256	0.00204	0.1043	0.13354	0.16362	0.20371	0.2534
	257	0.00195	0.10499	0.13354	0.16345	0.20334	0.25393
	258	0.00177	0.10445	0.13362	0.16345	0.20386	0.25367
	259	0.00106	0.10521	0.13393	0.1637	0.20409	0.25367
	260	0.00168	0.10529	0.13425	0.16362	0.20409	0.25411
	261	0.00159	0.10544	0.13401	0.16378	0.20416	0.25429
	262	0.00159	0.10529	0.1344	0.1637	0.20409	0.25491
	263	0.00177	0.10567	0.13385	0.16402	0.20386	0.25429
	264	0.00159	0.10575	0.13425	0.1641	0.20431	0.25473
	265	0.00195	0.10583	0.1344	0.16354	0.20416	0.255
	266	0.00168	0.10567	0.1344	0.16402	0.20461	0.25482
	267	0.00159	0.10598	0.13448	0.16434	0.20469	0.25544
	268	0.00186	0.1059	0.13456	0.16418	0.20469	0.25518
	269	0.00133	0.10636	0.13448	0.16442	0.20454	0.25526
	270	0.00177	0.10629	0.1344	0.16434	0.20446	0.25544
	271	0.00195	0.10652	0.13488	0.1645	0.20469	0.25544
	272	0.00177	0.10659	0.13448	0.16442	0.20514	0.25429
	273	0.00151	0.10682	0.13472	0.16458	0.20491	0.25571
	274	0.00177	0.10675	0.13488	0.16507	0.20521	0.25562
	275	0.00159	0.10751	0.13488	0.16483	0.20469	0.25606
	276	0.00195	0.10728	0.13519	0.16474	0.20491	0.25606
	277	0.00151	0.10744	0.13527	0.16491	0.20521	0.25598
	278	0.00186	0.10767	0.13503	0.16507	0.20506	0.25642
	279	0.00195	0.10789	0.13519	0.16515	0.20446	0.25606
	280	0.00168	0.10774	0.13558	0.16491	0.20529	0.25677
	281	0.00204	0.10759	0.13511	0.16507	0.20529	0.25606
	282	0.00159	0.10767	0.13511	0.16555	0.20521	0.25589
	283	0.00186	0.10805	0.13519	0.16563	0.20544	0.2566
	284	0.00124	0.10828	0.13535	0.16515	0.20537	0.25677
	285	0.00159	0.10835	0.13574	0.16539	0.20589	0.25677
	286	0.00168	0.1082	0.13558	0.16547	0.20559	0.25722
	287	0.00177	0.10843	0.13543	0.16555	0.20567	0.25713
	288	0.00204	0.10866	0.13566	0.16587	0.20597	0.2574
	289	0.00177	0.10904	0.13582	0.16555	0.20619	0.2574
	290	0.00168	0.10897	0.13582	0.16539	0.20567	0.25757
	291	0.00177	0.10912	0.13551	0.16612	0.20619	0.25802
	292	0.00195	0.10935	0.13598	0.16628	0.20529	0.25837
	293	0.00142	0.10935	0.13613	0.16612	0.20627	0.25784
	294	0.00213	0.10966	0.13566	0.16603	0.20612	0.25829
	295	0.00186	0.10981	0.13606	0.16636	0.20649	0.25633
	296	0.00133	0.10981	0.13637	0.16636	0.20582	0.25775
	297	0.00186	0.10966	0.13661	0.16652	0.20642	0.25855
	298	0.00638	0.10996	0.13629	0.16612	0.36362	0.26033
	299	0.77236	0.11027	0.13023	0.59277	0.84295	0.82141
	300	0.96457	0.11126	0.59789	0.94033	0.93162	0.95469
	301	0.98937	0.77257	0.96223	0.97339	0.96393	0.98667
	302	0.99026	0.93032	0.98584	0.98145	0.9752	0.98667
	303	0.9938	0.94257	0.98741	0.99032	0.98497	0.99289
	304	0.99469	0.96018	0.99449	0.99194	0.98873	0.99289
	305	0.99469	0.97167	0.99449	0.99355	0.99023	0.992
	306	0.99557	0.98468	0.99607	0.99597	0.99249	0.99645
	307	0.99557	0.98622	0.99685	0.99516	0.99173	0.99733
	308	0.99646	0.99081	0.99685	0.99758	0.99324	0.99822
	309	0.99646	0.98851	0.99764	0.99597	0.99399	0.99733
	310	0.99734	0.99311	0.99843	0.99677	0.99399	0.99733
	311	0.99823	0.99464	0.99843	0.99758	0.99549	0.99911
	312	0.99823	0.99387	0.99843	0.99758	0.99549	0.99822
	313	0.99823	0.99617	0.99843	0.99839	0.99549	1
	314	0.99823	0.99694	0.99843	0.99758	0.99699	0.99822
	315	0.99646	0.99541	0.99921	0.99839	0.99699	1
	316	0.99823	0.99617	0.99764	0.99919	0.99699	1
	317	0.99734	0.99694	0.99921	1	0.99925	0.99822
	318	0.99823	0.9977	0.99921	0.99919	0.99775	0.99911
	319	1	0.99847	1	0.99919	0.99775	1
	320	0.99823	0.9977	0.99921	1	0.9985	0.99911
	321	0.99823	0.9977	1	0.99919	0.99925	0.99911
	322	0.99823	0.99923	0.99843	0.99919	0.9985	0.99911
	323	0.99823	0.99923	0.99921	0.99919	1	0.99911
	324	0.99911	0.99923	0.99843	1	1.00075	1
	325	0.99911	1	0.99921	1	0.9985	0.99911
Ch-H		blank	2 µM	4 µM	6 µM	8 µM	10 µM	12 µM		Ch-H	Concentration (µM)	Normalized intensity
	Time (s)	Normalized intensity									2	0.025
	0	0	0	0	0	0	0	0			4	0.041
	1	0.000620018	-7.58265e-05	0.00145	0.00659	0.09331	0.17972	0.26012			6	0.125
	2	0.000708592	0	-0.000598291	0.00943	0.12915	0.30688	0.3894			8	0.492
	3	0.00106	0	0.00154	0.01593	0.17612	0.37386	0.45853			10	0.806
	4	0.00177	0.000530786	0.00205	0.01968	0.19415	0.4246	0.50461			12	0.92
	5	0.00115	0.000758265	0.00205	0.02252	0.21641	0.45606	0.54246
	6	0.00142	0.000682439	0.00239	0.02682	0.2355	0.4794	0.55727
	7	0.00159	0.00144	0.00308	0.03039	0.25034	0.50071	0.58525
	8	0.00177	0.00114	0.00239	0.0324	0.26625	0.51187	0.60253
	9	0.00204	0.00144	0.00333	0.03634	0.27579	0.52913	0.6157
	10	0.00221	0.00174	0.00256	0.03918	0.2864	0.5413	0.62804
	11	0.00204	0.00205	0.00368	0.04201	0.29594	0.55348	0.63874
	12	0.00186	0.00235	0.00402	0.04394	0.30336	0.5616	0.64779
	13	0.00257	0.00258	0.00385	0.04568	0.31184	0.57175	0.66014
	14	0.00257	0.00273	0.0047	0.04714	0.31821	0.57987	0.66837
	15	0.00301	0.00273	0.00479	0.04952	0.32563	0.58697	0.6766
	16	0.0031	0.00281	0.00462	0.05162	0.33093	0.59204	0.684
	17	0.0031	0.00296	0.0053	0.053	0.33517	0.59915	0.69141
	18	0.00275	0.00318	0.00598	0.05483	0.34153	0.60422	0.69882
	19	0.0031	0.00341	0.0065	0.05584	0.34683	0.6093	0.70458
	20	0.00328	0.00364	0.00684	0.05757	0.35108	0.61335	0.71116
	21	0.00328	0.00409	0.00667	0.05895	0.35532	0.61843	0.71692
	22	0.00301	0.00425	0.00701	0.05995	0.36062	0.62249	0.72103
	23	0.00275	0.00402	0.00778	0.06114	0.36486	0.62655	0.72597
	24	0.00275	0.00417	0.00803	0.06243	0.36804	0.63061	0.73091
	25	0.00257	0.0044	0.00821	0.06398	0.37016	0.63264	0.73502
	26	0.00328	0.00478	0.00889	0.06435	0.3744	0.6367	0.73996
	27	0.00248	0.00516	0.00915	0.06499	0.37864	0.63974	0.74325
	28	0.00337	0.00531	0.00923	0.06664	0.37971	0.64278	0.74654
	29	0.00319	0.00531	0.00974	0.06737	0.38289	0.64583	0.75148
	30	0.0031	0.00546	0.01026	0.06819	0.38607	0.64786	0.75395
	31	0.00328	0.00561	0.01009	0.0692	0.38819	0.64989	0.75806
	32	0.00292	0.00607	0.0106	0.07021	0.39031	0.65293	0.75971
	33	0.0031	0.00622	0.01103	0.07103	0.39349	0.65496	0.763
	34	0.00292	0.00614	0.01162	0.0714	0.39561	0.65801	0.76629
	35	0.00283	0.00645	0.01171	0.0724	0.39879	0.66004	0.76876
	36	0.00345	0.00682	0.01197	0.07259	0.40091	0.66207	0.77123
	37	0.0031	0.00652	0.01222	0.07378	0.40303	0.66308	0.77535
	38	0.00319	0.00667	0.01197	0.07451	0.40409	0.66714	0.77699
	39	0.00363	0.00698	0.01256	0.07497	0.40621	0.67018	0.77946
	40	0.00337	0.00728	0.0135	0.07606	0.40621	0.6712	0.78275
	41	0.00328	0.00698	0.01333	0.07606	0.41045	0.67221	0.78357
	42	0.00337	0.00751	0.01376	0.07735	0.41152	0.67526	0.78604
	43	0.00354	0.00766	0.01402	0.07735	0.41364	0.67627	0.78769
	44	0.00328	0.00773	0.0141	0.07835	0.41576	0.6783	0.78934
	45	0.0031	0.00781	0.01479	0.07899	0.41788	0.67932	0.79098
	46	0.00319	0.00796	0.01487	0.07963	0.41788	0.68135	0.79345
	47	0.0031	0.00796	0.01513	0.07991	0.42	0.68338	0.79592
	48	0.00319	0.00842	0.01556	0.08073	0.42106	0.68439	0.79756
	49	0.00275	0.00872	0.0159	0.08092	0.42106	0.68744	0.79921
	50	0.00319	0.00857	0.01581	0.08165	0.42212	0.68845	0.80003
	51	0.00292	0.0088	0.01615	0.08211	0.42424	0.68947	0.80168
	52	0.00283	0.0088	0.01641	0.08265	0.4253	0.69048	0.80332
	53	0.00292	0.00902	0.01641	0.08265	0.4253	0.6915	0.80415
	54	0.00266	0.00895	0.0165	0.08348	0.42742	0.69353	0.80662
	55	0.00301	0.0094	0.01709	0.08357	0.42848	0.69454	0.80826
	56	0.00283	0.00963	0.01726	0.08467	0.42742	0.69657	0.80826
	57	0.00292	0.00925	0.01786	0.08449	0.42848	0.69657	0.81073
	58	0.00266	0.00963	0.01769	0.08513	0.4306	0.6986	0.81238
	59	0.00292	0.00978	0.01786	0.08558	0.43166	0.69961	0.81238
	60	0.00266	0.00971	0.01829	0.08586	0.43378	0.69961	0.81402
	61	0.00283	0.01016	0.01923	0.08604	0.43484	0.70164	0.81567
	62	0.00292	0.01024	0.0188	0.08714	0.43484	0.70367	0.81731
	63	0.00328	0.01024	0.01863	0.08705	0.43696	0.70469	0.81649
	64	0.00248	0.01024	0.01897	0.08732	0.43696	0.7057	0.81896
	65	0.00266	0.01084	0.0188	0.08778	0.43802	0.70672	0.81978
	66	0.00248	0.01077	0.01966	0.0886	0.43908	0.70773	0.82143
	67	0.00319	0.01107	0.01966	0.0886	0.44014	0.70875	0.82225
	68	0.00275	0.01092	0.01966	0.08888	0.4412	0.70976	0.82307
	69	0.00257	0.01077	0.02017	0.08934	0.4412	0.71078	0.82472
	70	0.00257	0.01107	0.02043	0.08934	0.44333	0.71281	0.82472
	71	0.00248	0.01107	0.02034	0.09016	0.44226	0.71281	0.82554
	72	0.00292	0.01137	0.02077	0.09034	0.44333	0.71382	0.82801
	73	0.00186	0.0116	0.02137	0.09053	0.44439	0.71585	0.82801
	74	0.00221	0.0116	0.02137	0.09043	0.44545	0.71687	0.82883
	75	0.0023	0.01198	0.02094	0.09117	0.44545	0.71687	0.82883
	76	0.0023	0.0116	0.02128	0.09117	0.44757	0.71687	0.83048
	77	0.00248	0.0119	0.02171	0.09217	0.44863	0.7189	0.8313
	78	0.00239	0.01206	0.02197	0.09181	0.44757	0.71991	0.83213
	79	0.00239	0.01221	0.02214	0.09254	0.44863	0.72093	0.83295
	80	0.00221	0.01228	0.02214	0.09318	0.44863	0.72093	0.83377
	81	0.00248	0.01266	0.02265	0.09309	0.44969	0.72296	0.8346
	82	0.00266	0.01274	0.02265	0.09336	0.45075	0.72296	0.83542
	83	0.00283	0.01289	0.02308	0.09419	0.45075	0.72498	0.83624
	84	0.00239	0.01251	0.02274	0.09391	0.45181	0.72397	0.83624
	85	0.00248	0.01274	0.02333	0.094	0.45181	0.726	0.83706
	86	0.00204	0.01281	0.02316	0.09446	0.45287	0.72701	0.83789
	87	0.00221	0.01297	0.02299	0.09501	0.45287	0.72701	0.83706
	88	0.00239	0.01319	0.02385	0.09483	0.45287	0.72803	0.83953
	89	0.00239	0.01335	0.02368	0.09501	0.45393	0.73006	0.84036
	90	0.00195	0.01357	0.02436	0.09519	0.45393	0.73006	0.84036
	91	0.00186	0.0135	0.02393	0.09574	0.45499	0.73107	0.84118
	92	0.00195	0.01372	0.02427	0.09611	0.45393	0.73209	0.842
	93	0.00239	0.0138	0.0247	0.09593	0.45499	0.73209	0.842
	94	0.00248	0.0135	0.02453	0.09593	0.45605	0.7331	0.84282
	95	0.00186	0.0138	0.0247	0.09611	0.45605	0.7331	0.84282
	96	0.00177	0.0138	0.02504	0.09657	0.45817	0.73513	0.84365
	97	0.00248	0.01372	0.02504	0.09712	0.45817	0.73513	0.84447
	98	0.00213	0.01448	0.02538	0.09693	0.45817	0.73615	0.84529
	99	0.00221	0.01426	0.02538	0.09748	0.45923	0.73615	0.84612
	100	0.00239	0.0141	0.02538	0.09803	0.45923	0.73716	0.84694
	101	0.00239	0.01486	0.02581	0.09831	0.45923	0.73818	0.84694
	102	0.00159	0.01456	0.02641	0.09803	0.45923	0.74021	0.84694
	103	0.00275	0.01486	0.02573	0.09803	0.46029	0.73919	0.84858
	104	0.0023	0.01448	0.02615	0.09858	0.46135	0.74021	0.84858
	105	0.00221	0.01486	0.02658	0.09904	0.46135	0.74021	0.84941
	106	0.00248	0.01471	0.02641	0.09886	0.46135	0.74122	0.84941
	107	0.00257	0.01479	0.02624	0.09913	0.46241	0.74224	0.84941
	108	0.0023	0.01501	0.02675	0.09931	0.46241	0.74325	0.85105
	109	0.00204	0.01517	0.02667	0.09913	0.46241	0.74427	0.85105
	110	0.00248	0.01471	0.02744	0.09931	0.46347	0.74427	0.85105
	111	0.00186	0.01539	0.02726	0.09995	0.46347	0.74528	0.85188
	112	0.0023	0.01486	0.02735	0.09995	0.46453	0.74427	0.8527
	113	0.00266	0.01547	0.02752	0.09986	0.46453	0.7463	0.8527
	114	0.00257	0.01532	0.02718	0.10059	0.46453	0.74528	0.85352
	115	0.00221	0.01592	0.02769	0.1005	0.46559	0.7463	0.85352
	116	0.00213	0.01585	0.02803	0.10041	0.46559	0.74833	0.85434
	117	0.00213	0.01554	0.02812	0.1005	0.46559	0.74833	0.85434
	118	0.00204	0.01539	0.02829	0.1016	0.46559	0.74833	0.85517
	119	0.00248	0.01585	0.02838	0.1016	0.46665	0.74833	0.85434
	120	0.00221	0.01577	0.02846	0.1016	0.46665	0.74934	0.85517
	121	0.00159	0.01608	0.02872	0.10197	0.46771	0.75036	0.85599
	122	0.00248	0.01608	0.02863	0.10224	0.46665	0.75137	0.85599
	123	0.00177	0.016	0.02838	0.10206	0.46771	0.75137	0.85681
	124	0.00195	0.0163	0.02906	0.10188	0.46771	0.75137	0.85681
	125	0.00213	0.01623	0.02906	0.10243	0.46771	0.75238	0.85764
	126	0.00204	0.01653	0.02915	0.10288	0.46877	0.75441	0.85764
	127	0.00239	0.01615	0.02915	0.1027	0.46771	0.7534	0.85928
	128	0.00204	0.01623	0.02974	0.10279	0.46877	0.75441	0.86011
	129	0.00204	0.01645	0.02923	0.10325	0.46983	0.75441	0.85928
	130	0.0023	0.01653	0.0294	0.10316	0.46877	0.75441	0.86011
	131	0.00195	0.01661	0.02906	0.10307	0.46983	0.75644	0.86011
	132	0.00213	0.01668	0.02932	0.10371	0.46983	0.75644	0.86093
	133	0.00159	0.01691	0.03	0.1038	0.47089	0.75644	0.86257
	134	0.00213	0.01676	0.03009	0.10398	0.47089	0.75746	0.86175
	135	0.00213	0.01706	0.03026	0.10435	0.47089	0.75847	0.86093
	136	0.0023	0.01729	0.03	0.1038	0.47195	0.75847	0.86257
	137	0.00177	0.01691	0.02991	0.10435	0.47195	0.75847	0.86175
	138	0.00151	0.01706	0.03017	0.10407	0.47195	0.75949	0.8634
	139	0.00204	0.01721	0.03068	0.10426	0.47089	0.75949	0.8634
	140	0.00195	0.01736	0.03043	0.10471	0.47195	0.75949	0.8634
	141	0.00213	0.01691	0.03077	0.10471	0.47301	0.75949	0.86422
	142	0.00177	0.01759	0.03068	0.10545	0.47195	0.7605	0.8634
	143	0.00168	0.01774	0.03077	0.10499	0.47195	0.76152	0.86504
	144	0.00168	0.01774	0.03085	0.10554	0.47407	0.76253	0.86422
	145	0.00204	0.01752	0.03085	0.10554	0.47301	0.76253	0.86504
	146	0.00213	0.01752	0.03145	0.10499	0.47407	0.76253	0.86587
	147	0.00221	0.01767	0.03128	0.106	0.47407	0.76253	0.86587
	148	0.00204	0.01774	0.03171	0.10581	0.47407	0.76355	0.86669
	149	0.00186	0.01782	0.03111	0.106	0.47407	0.76456	0.86587
	150	0.00213	0.0179	0.03145	0.10664	0.47407	0.76456	0.86587
	151	0.00168	0.01805	0.03179	0.10645	0.47407	0.76456	0.86916
	152	0.00221	0.01827	0.03162	0.106	0.47514	0.76558	0.86833
	153	0.00248	0.01782	0.03188	0.10636	0.47514	0.76558	0.86751
	154	0.00213	0.01835	0.03222	0.10691	0.47514	0.76558	0.86833
	155	0.00213	0.0185	0.03239	0.10654	0.47514	0.76659	0.86833
	156	0.00177	0.0182	0.03162	0.10709	0.4762	0.76761	0.86833
	157	0.00221	0.01835	0.03239	0.10691	0.4762	0.76761	0.86998
	158	0.00221	0.01865	0.03222	0.10719	0.4762	0.76862	0.86998
	159	0.00221	0.0188	0.03291	0.10755	0.4762	0.76761	0.86998
	160	0.00248	0.01827	0.03265	0.10755	0.4762	0.76964	0.86998
	161	0.00168	0.01903	0.03274	0.10746	0.4762	0.76862	0.8708
	162	0.00186	0.0188	0.03248	0.10755	0.4762	0.76964	0.8708
	163	0.00195	0.01888	0.03299	0.10828	0.4762	0.77065	0.8708
	164	0.00159	0.01858	0.03265	0.10801	0.47726	0.77065	0.87245
	165	0.00204	0.0188	0.03282	0.10828	0.47726	0.77065	0.87245
	166	0.00186	0.01911	0.03282	0.1081	0.47726	0.77065	0.87245
	167	0.00213	0.01896	0.03308	0.10783	0.47726	0.77167	0.87245
	168	0.00221	0.01926	0.03333	0.10856	0.47726	0.77167	0.87327
	169	0.00186	0.01903	0.0335	0.10911	0.47726	0.77268	0.87245
	170	0.00177	0.01873	0.03342	0.10874	0.47726	0.77268	0.87409
	171	0.00186	0.01911	0.03333	0.10938	0.47832	0.7737	0.87327
	172	0.00213	0.01934	0.03299	0.10883	0.47832	0.77471	0.87327
	173	0.0023	0.01964	0.03359	0.10902	0.47832	0.7737	0.87327
	174	0.00186	0.01941	0.03385	0.1092	0.47832	0.77471	0.87492
	175	0.00186	0.01941	0.03359	0.1092	0.47938	0.77573	0.87574
	176	0.00195	0.01979	0.03376	0.10938	0.47938	0.77573	0.87574
	177	0.00213	0.01956	0.03376	0.10966	0.48044	0.77573	0.87492
	178	0.00133	0.01941	0.03393	0.10957	0.48044	0.77573	0.87492
	179	0.00159	0.01971	0.03393	0.10975	0.47938	0.77573	0.87492
	180	0.00177	0.01964	0.03427	0.11002	0.48044	0.77573	0.87656
	181	0.00168	0.01987	0.03402	0.11057	0.48044	0.77674	0.87574
	182	0.00133	0.01971	0.0341	0.11011	0.47938	0.77573	0.87574
	183	0.00195	0.01987	0.03427	0.11076	0.4815	0.77674	0.87656
	184	0.00195	0.01979	0.03427	0.11039	0.47938	0.77776	0.87574
	185	0.00168	0.01964	0.03453	0.11048	0.47938	0.77674	0.87739
	186	0.00177	0.02009	0.03462	0.10975	0.48044	0.77877	0.87656
	187	0.00177	0.01994	0.0347	0.11085	0.48044	0.77877	0.87739
	188	0.00186	0.02032	0.03453	0.11094	0.48044	0.77776	0.87739
	189	0.00186	0.02017	0.03487	0.11094	0.48044	0.77978	0.87739
	190	0.00168	0.02009	0.03479	0.1114	0.48044	0.77877	0.87739
	191	0.00186	0.02025	0.03504	0.11121	0.48044	0.77978	0.87739
	192	0.00195	0.02025	0.03479	0.11112	0.4815	0.77978	0.87739
	193	0.00142	0.0204	0.03487	0.11158	0.4815	0.77978	0.87739
	194	0.00159	0.02025	0.0353	0.11222	0.4815	0.7808	0.87821
	195	0.00186	0.02062	0.03462	0.1124	0.4815	0.7808	0.87821
	196	0.00168	0.02032	0.03547	0.11158	0.48256	0.7808	0.87903
	197	0.00177	0.02062	0.03513	0.11204	0.4815	0.7808	0.87821
	198	0.00168	0.02047	0.03556	0.11268	0.4815	0.78181	0.87903
	199	0.00186	0.02047	0.03538	0.11204	0.48362	0.78181	0.87903
	200	0.00186	0.0207	0.03598	0.1124	0.48256	0.78283	0.87903
	201	0.00168	0.0207	0.03573	0.1124	0.48256	0.78283	0.87903
	202	0.00159	0.02085	0.03556	0.11295	0.48256	0.78283	0.87903
	203	0.00124	0.02085	0.03547	0.11268	0.48256	0.78384	0.87986
	204	0.00159	0.02078	0.03573	0.11277	0.48256	0.78486	0.87986
	205	0.00151	0.021	0.0359	0.11268	0.48256	0.78486	0.87986
	206	0.00177	0.02085	0.03573	0.11323	0.48362	0.78384	0.87986
	207	0.00177	0.02108	0.0359	0.11323	0.48362	0.78486	0.88068
	208	0.00177	0.02108	0.03581	0.11323	0.48362	0.78486	0.87986
	209	0.00186	0.02123	0.03581	0.11277	0.48362	0.78486	0.88068
	210	0.00151	0.02116	0.03624	0.11259	0.48362	0.78486	0.88068
	211	0.00186	0.02146	0.0365	0.11323	0.48362	0.78587	0.8815
	212	0.00151	0.02085	0.03607	0.1135	0.48362	0.78587	0.88068
	213	0.00177	0.02153	0.03624	0.11368	0.48362	0.78689	0.8815
	214	0.00195	0.02138	0.03615	0.11396	0.48362	0.78689	0.8815
	215	0.00213	0.02138	0.03632	0.11378	0.48362	0.78689	0.8815
	216	0.00177	0.021	0.03667	0.11341	0.48362	0.7879	0.8815
	217	0.00213	0.02161	0.0365	0.11378	0.48574	0.7879	0.88068
	218	0.00195	0.02169	0.03701	0.11405	0.48574	0.7879	0.8815
	219	0.00195	0.02191	0.03667	0.11423	0.48468	0.78689	0.88068
	220	0.00151	0.02184	0.03709	0.11432	0.48574	0.78892	0.88068
	221	0.00177	0.02153	0.03684	0.11432	0.48468	0.78892	0.88232
	222	0.00195	0.02199	0.03692	0.11451	0.48574	0.78892	0.88232
	223	0.00204	0.02169	0.03692	0.11442	0.48468	0.78892	0.88232
	224	0.00106	0.02199	0.03692	0.11432	0.48468	0.78892	0.88232
	225	0.00195	0.02214	0.03718	0.11487	0.4868	0.78892	0.8815
	226	0.00142	0.02199	0.03709	0.11478	0.4868	0.78993	0.88232
	227	0.0023	0.02184	0.03735	0.11396	0.48574	0.79196	0.8815
	228	0.00168	0.02222	0.03667	0.11497	0.48574	0.79095	0.88232
	229	0.00151	0.02214	0.03709	0.11561	0.4868	0.79095	0.8815
	230	0.00186	0.02229	0.03726	0.11506	0.4868	0.79095	0.88232
	231	0.00177	0.02222	0.03778	0.11478	0.4868	0.79095	0.88315
	232	0.00186	0.02244	0.03744	0.11515	0.48574	0.79196	0.88315
	233	0.00159	0.02214	0.03752	0.11579	0.48574	0.79196	0.88315
	234	0.00221	0.02222	0.03795	0.11561	0.4868	0.79196	0.88315
	235	0.00159	0.02207	0.03761	0.11551	0.48574	0.79196	0.88397
	236	0.00186	0.02207	0.03761	0.11579	0.4868	0.79298	0.88397
	237	0.00151	0.02207	0.03786	0.11551	0.48786	0.79298	0.88315
	238	0.00159	0.02229	0.03812	0.11551	0.48786	0.79298	0.88397
	239	0.00168	0.02229	0.03812	0.11625	0.4868	0.79399	0.88397
	240	0.00213	0.02252	0.03761	0.11588	0.4868	0.79399	0.88479
	241	0.00159	0.0226	0.03769	0.11625	0.4868	0.79399	0.88315
	242	0.00177	0.02244	0.03795	0.11579	0.4868	0.79399	0.88397
	243	0.00186	0.02229	0.03795	0.11616	0.4868	0.79298	0.88397
	244	0.00213	0.02267	0.03786	0.11597	0.48786	0.79501	0.88479
	245	0.00168	0.02282	0.03829	0.11597	0.48786	0.79501	0.88397
	246	0.00168	0.02282	0.03846	0.11634	0.4868	0.79501	0.88479
	247	0.00133	0.02275	0.03812	0.11698	0.48786	0.79501	0.88562
	248	0.00168	0.02267	0.03803	0.11698	0.48786	0.79602	0.88562
	249	0.00142	0.02237	0.03855	0.1167	0.48786	0.79602	0.88562
	250	0.00159	0.02282	0.03855	0.1168	0.48786	0.79602	0.88562
	251	0.00168	0.02275	0.03846	0.1167	0.48892	0.79704	0.88562
	252	0.00142	0.02282	0.03846	0.11616	0.48892	0.79602	0.88562
	253	0.00177	0.02298	0.03846	0.11707	0.48892	0.79704	0.88644
	254	0.00142	0.02305	0.03812	0.11716	0.48892	0.79704	0.88644
	255	0.00151	0.02313	0.03821	0.11753	0.48892	0.79704	0.88562
	256	0.00204	0.02305	0.0388	0.11799	0.48786	0.79704	0.88397
	257	0.00195	0.0232	0.03897	0.11725	0.48786	0.79704	0.88562
	258	0.00177	0.02335	0.03872	0.11716	0.48786	0.79805	0.88562
	259	0.00106	0.02343	0.0388	0.11799	0.48892	0.79704	0.88644
	260	0.00168	0.0232	0.03872	0.11753	0.48892	0.79805	0.88726
	261	0.00159	0.02335	0.03906	0.11753	0.48892	0.79805	0.88726
	262	0.00159	0.02335	0.03906	0.11762	0.48998	0.79805	0.88644
	263	0.00177	0.02313	0.03915	0.11789	0.48892	0.79805	0.88644
	264	0.00159	0.02313	0.0394	0.11735	0.48998	0.79805	0.88726
	265	0.00195	0.02313	0.03915	0.11771	0.48998	0.79907	0.88644
	266	0.00168	0.02328	0.03949	0.1178	0.48892	0.79907	0.88726
	267	0.00159	0.02358	0.03957	0.11762	0.48998	0.79907	0.88726
	268	0.00186	0.02328	0.03966	0.11771	0.48998	0.80008	0.88726
	269	0.00133	0.02328	0.03915	0.11835	0.48998	0.8011	0.88726
	270	0.00177	0.02373	0.0394	0.11854	0.48892	0.80008	0.88808
	271	0.00195	0.02343	0.03923	0.11844	0.48998	0.8011	0.88726
	272	0.00177	0.02358	0.03966	0.11835	0.48998	0.80008	0.88891
	273	0.00151	0.02351	0.03949	0.11854	0.49104	0.80008	0.88644
	274	0.00177	0.02373	0.0394	0.11835	0.48998	0.8011	0.88808
	275	0.00159	0.02366	0.03991	0.11789	0.49104	0.8011	0.88808
	276	0.00195	0.02373	0.0394	0.11908	0.49104	0.8011	0.88808
	277	0.00151	0.02351	0.03949	0.11844	0.49104	0.8011	0.88891
	278	0.00186	0.02366	0.03983	0.11872	0.49104	0.8011	0.88808
	279	0.00195	0.02404	0.03983	0.11835	0.49104	0.80313	0.88891
	280	0.00168	0.02396	0.03966	0.11854	0.49104	0.80211	0.88808
	281	0.00204	0.02381	0.04009	0.11899	0.48998	0.80211	0.88808
	282	0.00159	0.02381	0.03983	0.11899	0.4921	0.80313	0.88808
	283	0.00186	0.02366	0.03983	0.11945	0.49104	0.80313	0.88808
	284	0.00124	0.02411	0.04026	0.11927	0.48998	0.80313	0.88891
	285	0.00159	0.02396	0.04009	0.11918	0.4921	0.80414	0.88808
	286	0.00168	0.02396	0.04009	0.11881	0.49104	0.80414	0.88891
	287	0.00177	0.02411	0.03991	0.11908	0.4921	0.80313	0.88973
	288	0.00204	0.02411	0.04017	0.11954	0.4921	0.80414	0.88973
	289	0.00177	0.02426	0.03983	0.11973	0.4921	0.80414	0.88891
	290	0.00168	0.02442	0.04026	0.12018	0.4921	0.80516	0.88973
	291	0.00177	0.02404	0.04017	0.11963	0.4921	0.80516	0.89055
	292	0.00195	0.02434	0.04034	0.12	0.4921	0.80414	0.89055
	293	0.00142	0.02434	0.04026	0.11963	0.49316	0.80516	0.88973
	294	0.00213	0.02449	0.04068	0.11973	0.49316	0.80516	0.88973
	295	0.00186	0.02434	0.04068	0.11982	0.4921	0.80516	0.88808
	296	0.00133	0.02411	0.04026	0.11991	0.4921	0.80516	0.89384
	297	0.00186	0.02464	0.04085	0.12018	0.4921	0.80617	0.90125
	298	0.00638	0.28875	0.04607	0.12485	0.49316	0.80617	0.91524
	299	0.77236	0.85441	0.75726	0.74096	0.61722	0.82139	0.92594
	300	0.96457	0.9727	0.94701	0.9524	0.95653	0.95027	0.94816
	301	0.98937	0.99166	0.98462	0.97254	0.98091	0.9929	0.95968
	302	0.99026	0.99242	0.98632	0.98261	0.99258	0.99594	0.96791
	303	0.9938	0.99393	0.99145	0.98627	0.9947	0.99594	0.96215
	304	0.99469	0.99545	0.99487	0.99085	0.99576	0.99696	0.9819
	305	0.99469	0.99697	0.99658	0.99176	0.99682	0.99797	0.99095
	306	0.99557	0.99848	0.99658	0.99542	0.99788	0.99797	0.99342
	307	0.99557	0.99848	0.99573	0.99542	0.99788	0.99797	0.99424
	308	0.99646	0.99848	0.99744	0.99542	0.99788	1	0.99589
	309	0.99646	0.99773	0.99829	0.99725	1	0.99899	0.99589
	310	0.99734	0.99697	0.99915	0.99634	1	1	0.99589
	311	0.99823	0.99773	0.99915	0.99634	1	1	0.99671
	312	0.99823	0.99848	0.99829	0.99908	1	0.99899	0.99753
	313	0.99823	0.99924	0.99915	0.99725	0.99894	0.99899	0.99753
	314	0.99823	0.99848	0.99915	0.99908	1	1.00101	0.99918
	315	0.99646	0.99924	0.99915	0.99817	1.00106	0.99899	0.99835
	316	0.99823	0.99924	0.99829	0.99908	1	1	0.99835
	317	0.99734	0.99924	1	0.99908	1.00212	0.99899	0.99918
	318	0.99823	0.99848	1	1	1.00106	1.00101	0.99918
	319	1	0.99924	1	0.99908	1	1	0.99835
	320	0.99823	0.99924	0.99915	1	1	1	0.99918
	321	0.99823	0.99924	1.00085	0.99908	1	0.99899	0.99918
	322	0.99823	0.99924	1	1	1.00212	1	0.99753
	323	0.99823	0.99924	1	0.99908	1	1	0.99835
	324	0.99911	1	0.99915	1	1.00106	0.99899	0.99835
	325	0.99911	0.99848	0.99915	1	1	1	1
Melittin		blank	0.05 µM	0.1 µM	0.2 µM	0.4 µM	0.8 µM	1.0 µM		Melittin	Concentration (µM)	Normalized intensity
	Time (s)	Normalized intensity									0.05	0.136
	0	0	0	0	0	0	0	0			0.1	0.364
	1	0.000620018	0.0068	0.0229	0.09069	0.15681	0.24309	0.31506			0.2	0.546
	2	0.000708592	0.01203	0.05857	0.13204	0.25414	0.40271	0.44379			0.4	0.755
	3	0.00106	0.01629	0.08016	0.16407	0.30781	0.48363	0.51387			0.8	0.899
	4	0.00177	0.02026	0.08483	0.1867	0.33415	0.52249	0.55739			1	0.904
	5	0.00115	0.02325	0.09891	0.2046	0.38033	0.55836	0.58469
	6	0.00142	0.02594	0.1116	0.2205	0.40858	0.58003	0.60682
	7	0.00159	0.02766	0.12414	0.23611	0.42744	0.59797	0.62895
	8	0.00177	0.0296	0.12691	0.24861	0.44729	0.61441	0.64444
	9	0.00204	0.03132	0.13567	0.26	0.46103	0.62711	0.65845
	10	0.00221	0.03393	0.14282	0.26992	0.47095	0.63832	0.66952
	11	0.00204	0.0355	0.14763	0.27968	0.48698	0.65028	0.67837
	12	0.00186	0.03745	0.15317	0.28915	0.49538	0.6585	0.6887
	13	0.00257	0.03879	0.1577	0.29736	0.50683	0.66672	0.69681
	14	0.00257	0.04036	0.16236	0.3052	0.5137	0.67419	0.70493
	15	0.00301	0.04238	0.16579	0.31193	0.52057	0.68316	0.71304
	16	0.0031	0.0438	0.16995	0.31896	0.52897	0.68839	0.71968
	17	0.0031	0.04477	0.17462	0.32488	0.53584	0.69586	0.72558
	18	0.00275	0.04634	0.17834	0.33072	0.54195	0.70109	0.73296
	19	0.0031	0.04814	0.18198	0.33671	0.54806	0.70632	0.73739
	20	0.00328	0.04903	0.18461	0.34152	0.55416	0.7123	0.74402
	21	0.00328	0.05045	0.18738	0.34662	0.55874	0.71678	0.74771
	22	0.00301	0.05142	0.19103	0.35188	0.56485	0.72201	0.75361
	23	0.00275	0.05292	0.19519	0.35624	0.56943	0.7265	0.7573
	24	0.00275	0.05344	0.19708	0.36105	0.57249	0.73023	0.76173
	25	0.00257	0.05516	0.20015	0.36438	0.5763	0.73397	0.76542
	26	0.00328	0.05598	0.20292	0.3683	0.58088	0.73771	0.76911
	27	0.00248	0.0571	0.20576	0.37273	0.5847	0.74219	0.77279
	28	0.00337	0.05793	0.20817	0.37629	0.58852	0.74518	0.77575
	29	0.00319	0.05935	0.21043	0.3791	0.59234	0.74892	0.78017
	30	0.0031	0.06047	0.21313	0.38324	0.59615	0.75191	0.78312
	31	0.00328	0.06129	0.21539	0.3862	0.59844	0.75415	0.78607
	32	0.00292	0.06204	0.21721	0.38923	0.60226	0.75788	0.78829
	33	0.0031	0.06301	0.21969	0.39197	0.60531	0.76162	0.79197
	34	0.00292	0.06413	0.22166	0.39507	0.60837	0.76311	0.79345
	35	0.00283	0.0648	0.22407	0.39803	0.61066	0.7661	0.7964
	36	0.00345	0.06607	0.2256	0.40055	0.61295	0.76909	0.79861
	37	0.0031	0.0669	0.22786	0.40365	0.616	0.77059	0.80156
	38	0.00319	0.06749	0.23012	0.40587	0.61905	0.77358	0.80378
	39	0.00363	0.06832	0.2318	0.40854	0.62058	0.77582	0.80599
	40	0.00337	0.06899	0.23399	0.41098	0.62364	0.77806	0.80599
	41	0.00328	0.06996	0.23523	0.41297	0.62593	0.7803	0.80968
	42	0.00337	0.07063	0.23705	0.41482	0.62822	0.78254	0.81042
	43	0.00354	0.07131	0.2388	0.41763	0.62974	0.78329	0.81337
	44	0.00328	0.07228	0.24055	0.41985	0.6328	0.78553	0.81484
	45	0.0031	0.0728	0.24216	0.42185	0.63432	0.78628	0.81632
	46	0.00319	0.0737	0.24376	0.42348	0.63661	0.78852	0.81779
	47	0.0031	0.07422	0.24551	0.42585	0.63814	0.79151	0.81927
	48	0.00319	0.07504	0.24683	0.42777	0.64043	0.79226	0.82148
	49	0.00275	0.07557	0.24865	0.42947	0.64272	0.79375	0.82296
	50	0.00319	0.07616	0.24967	0.43065	0.64425	0.79599	0.82369
	51	0.00292	0.07706	0.25157	0.43302	0.64654	0.79749	0.82591
	52	0.00283	0.07781	0.25274	0.4345	0.6473	0.79898	0.82738
	53	0.00292	0.07841	0.25434	0.43635	0.64883	0.79973	0.82812
	54	0.00266	0.07923	0.25565	0.43812	0.65112	0.80123	0.8296
	55	0.00301	0.07983	0.25682	0.43909	0.65188	0.80272	0.83107
	56	0.00283	0.08028	0.25813	0.44086	0.65341	0.80496	0.83255
	57	0.00292	0.08072	0.25988	0.44227	0.65494	0.80646	0.83255
	58	0.00266	0.0817	0.26069	0.44375	0.65646	0.8072	0.83476
	59	0.00292	0.08177	0.26244	0.44523	0.65799	0.80795	0.83623
	60	0.00266	0.08282	0.26331	0.4467	0.65952	0.8087	0.83623
	61	0.00283	0.08312	0.26462	0.44818	0.66028	0.80945	0.83697
	62	0.00292	0.08364	0.2655	0.44966	0.66257	0.81169	0.83919
	63	0.00328	0.08424	0.26659	0.45114	0.66333	0.81318	0.84066
	64	0.00248	0.08476	0.26776	0.45262	0.6641	0.81318	0.83992
	65	0.00266	0.08558	0.26922	0.45336	0.66639	0.81468	0.84214
	66	0.00248	0.08603	0.27002	0.4541	0.66639	0.81617	0.84214
	67	0.00319	0.08663	0.2717	0.45632	0.66791	0.81692	0.84361
	68	0.00275	0.08678	0.27199	0.45706	0.6702	0.81767	0.84435
	69	0.00257	0.0876	0.27338	0.4578	0.67097	0.81841	0.84435
	70	0.00257	0.08767	0.27476	0.45928	0.67173	0.81991	0.84656
	71	0.00248	0.08835	0.27557	0.46076	0.67249	0.82065	0.84804
	72	0.00292	0.08895	0.27637	0.4615	0.67402	0.8214	0.8473
	73	0.00186	0.08962	0.27761	0.46298	0.67555	0.82215	0.84878
	74	0.00221	0.09022	0.27863	0.46372	0.67631	0.8229	0.85099
	75	0.0023	0.09059	0.27972	0.46446	0.67707	0.82439	0.84951
	76	0.0023	0.09066	0.2806	0.46594	0.6786	0.82514	0.85099
	77	0.00248	0.09074	0.28104	0.46742	0.68013	0.82589	0.85173
	78	0.00239	0.09186	0.28184	0.46816	0.68013	0.82738	0.8532
	79	0.00239	0.09208	0.28322	0.4689	0.68166	0.82738	0.8532
	80	0.00221	0.09268	0.28373	0.46964	0.68242	0.82738	0.85468
	81	0.00248	0.09313	0.28505	0.47185	0.68318	0.82962	0.85394
	82	0.00266	0.09313	0.28556	0.47185	0.68471	0.82887	0.85541
	83	0.00283	0.0938	0.28687	0.47259	0.68547	0.82962	0.85541
	84	0.00239	0.09433	0.28709	0.47333	0.68624	0.83037	0.85689
	85	0.00248	0.0947	0.28811	0.47481	0.687	0.82962	0.85763
	86	0.00204	0.09537	0.28906	0.47481	0.68776	0.83186	0.85689
	87	0.00221	0.09582	0.29008	0.47629	0.68776	0.83411	0.85837
	88	0.00239	0.0959	0.29059	0.47777	0.68929	0.83336	0.8591
	89	0.00239	0.09657	0.29168	0.47777	0.69005	0.83485	0.85984
	90	0.00195	0.09657	0.29212	0.47851	0.69082	0.83485	0.8591
	91	0.00186	0.09724	0.29314	0.47925	0.69234	0.83485	0.86058
	92	0.00195	0.09777	0.29351	0.48073	0.69311	0.83635	0.86132
	93	0.00239	0.09777	0.29482	0.48073	0.69387	0.83635	0.86279
	94	0.00248	0.09836	0.29511	0.48147	0.69387	0.83784	0.86279
	95	0.00186	0.09851	0.29628	0.48221	0.69463	0.83709	0.86279
	96	0.00177	0.09896	0.29694	0.48295	0.6954	0.83784	0.86353
	97	0.00248	0.09956	0.29737	0.48443	0.6954	0.83784	0.86353
	98	0.00213	0.09978	0.29796	0.48517	0.69692	0.83934	0.86427
	99	0.00221	0.10008	0.2992	0.48517	0.69769	0.83934	0.865
	100	0.00239	0.10046	0.29949	0.48665	0.69845	0.84008	0.86574
	101	0.00239	0.10068	0.30015	0.48739	0.69921	0.84083	0.86574
	102	0.00159	0.1015	0.30095	0.48739	0.69998	0.84158	0.86648
	103	0.00275	0.10173	0.30212	0.48813	0.69845	0.84083	0.86722
	104	0.0023	0.10218	0.30241	0.48961	0.7015	0.84233	0.86722
	105	0.00221	0.10247	0.30314	0.48961	0.7015	0.84233	0.86722
	106	0.00248	0.1027	0.3035	0.49035	0.70303	0.84307	0.86869
	107	0.00257	0.10285	0.30401	0.49109	0.70227	0.84307	0.86943
	108	0.0023	0.10307	0.30481	0.49109	0.70303	0.84382	0.86943
	109	0.00204	0.1036	0.30489	0.49183	0.70379	0.84531	0.86943
	110	0.00248	0.10412	0.30584	0.49257	0.70456	0.84457	0.87017
	111	0.00186	0.10457	0.307	0.49331	0.70608	0.84606	0.87017
	112	0.0023	0.10479	0.30744	0.49331	0.70608	0.84606	0.87091
	113	0.00266	0.10472	0.30773	0.49479	0.70608	0.84681	0.87091
	114	0.00257	0.10509	0.30832	0.49552	0.70685	0.84606	0.87238
	115	0.00221	0.10554	0.30875	0.49626	0.70837	0.84756	0.87238
	116	0.00213	0.10569	0.30941	0.49626	0.70761	0.8483	0.87238
	117	0.00213	0.10629	0.30999	0.497	0.70837	0.8483	0.87312
	118	0.00204	0.10658	0.31058	0.49774	0.70914	0.8483	0.87459
	119	0.00248	0.10688	0.31123	0.49774	0.7099	0.84905	0.87238
	120	0.00221	0.10688	0.31152	0.49848	0.7099	0.8498	0.87533
	121	0.00159	0.10726	0.31189	0.49922	0.71066	0.84905	0.87607
	122	0.00248	0.10756	0.31262	0.49996	0.71143	0.84905	0.87681
	123	0.00177	0.10801	0.31349	0.49996	0.71143	0.85055	0.87607
	124	0.00195	0.10808	0.31393	0.5007	0.71219	0.85055	0.87681
	125	0.00213	0.1086	0.31408	0.5007	0.71219	0.85279	0.87754
	126	0.00204	0.10868	0.31503	0.50144	0.71296	0.85204	0.87754
	127	0.00239	0.10935	0.31554	0.50144	0.71372	0.85129	0.87681
	128	0.00204	0.10913	0.31546	0.50292	0.71372	0.85279	0.87902
	129	0.00204	0.10972	0.31641	0.50292	0.71448	0.85279	0.87902
	130	0.0023	0.1101	0.31721	0.50292	0.71601	0.85279	0.87828
	131	0.00195	0.11032	0.31751	0.50366	0.71525	0.85279	0.87902
	132	0.00213	0.1107	0.31743	0.5044	0.71601	0.85353	0.87976
	133	0.00159	0.11062	0.31823	0.50514	0.71601	0.85353	0.87976
	134	0.00213	0.11122	0.31889	0.50514	0.71677	0.85428	0.87976
	135	0.00213	0.11099	0.31896	0.50514	0.71677	0.85503	0.88123
	136	0.0023	0.11129	0.32006	0.50588	0.71754	0.85578	0.87976
	137	0.00177	0.11182	0.32064	0.50588	0.71754	0.85503	0.88123
	138	0.00151	0.11197	0.32108	0.50736	0.71906	0.85578	0.88197
	139	0.00204	0.11234	0.32144	0.50736	0.7183	0.85503	0.88271
	140	0.00195	0.11256	0.32188	0.5081	0.71906	0.85652	0.88271
	141	0.00213	0.11271	0.32217	0.5081	0.72059	0.85578	0.88271
	142	0.00177	0.11294	0.32312	0.50884	0.72059	0.85652	0.88271
	143	0.00168	0.11309	0.32319	0.50884	0.72059	0.85727	0.88197
	144	0.00168	0.11316	0.32363	0.50884	0.72059	0.85727	0.88345
	145	0.00204	0.11376	0.32414	0.50958	0.72135	0.85802	0.88418
	146	0.00213	0.11406	0.32443	0.51032	0.72135	0.85802	0.88418
	147	0.00221	0.11421	0.32487	0.51106	0.72212	0.85802	0.88345
	148	0.00204	0.11428	0.32589	0.51106	0.72364	0.85802	0.88345
	149	0.00186	0.11481	0.32582	0.5118	0.72288	0.85951	0.88418
	150	0.00213	0.11496	0.32582	0.5118	0.72288	0.85877	0.88418
	151	0.00168	0.11496	0.32684	0.5118	0.72288	0.86026	0.88566
	152	0.00221	0.11518	0.32706	0.51254	0.72364	0.85951	0.88566
	153	0.00248	0.1154	0.32713	0.51254	0.72441	0.86026	0.88566
	154	0.00213	0.1157	0.32764	0.51328	0.72441	0.86101	0.88566
	155	0.00213	0.11555	0.32786	0.51402	0.72517	0.86026	0.8864
	156	0.00177	0.11615	0.32881	0.51402	0.72517	0.86026	0.88566
	157	0.00221	0.11608	0.32932	0.51476	0.7267	0.86175	0.88566
	158	0.00221	0.1166	0.32961	0.51476	0.72593	0.86175	0.8864
	159	0.00221	0.11675	0.32991	0.5155	0.7267	0.86175	0.88713
	160	0.00248	0.11675	0.33042	0.5155	0.72746	0.86175	0.88713
	161	0.00168	0.11697	0.33042	0.5155	0.72746	0.86175	0.88713
	162	0.00186	0.11742	0.33129	0.51624	0.72746	0.8625	0.8864
	163	0.00195	0.1175	0.33136	0.51624	0.72822	0.86325	0.88713
	164	0.00159	0.11765	0.33144	0.51624	0.72822	0.86325	0.88787
	165	0.00204	0.11817	0.33217	0.51772	0.72899	0.86325	0.88787
	166	0.00186	0.11817	0.33217	0.51772	0.72899	0.86325	0.88713
	167	0.00213	0.11839	0.33311	0.51846	0.72899	0.86325	0.88713
	168	0.00221	0.11832	0.33319	0.5192	0.72899	0.864	0.88861
	169	0.00186	0.11869	0.33348	0.51846	0.72975	0.864	0.88787
	170	0.00177	0.11922	0.33384	0.5192	0.73051	0.86474	0.88787
	171	0.00186	0.11914	0.33399	0.5192	0.73051	0.86474	0.88787
	172	0.00213	0.11937	0.33472	0.5192	0.73051	0.86549	0.88861
	173	0.0023	0.11944	0.33494	0.51993	0.73128	0.86474	0.88787
	174	0.00186	0.11937	0.3353	0.51993	0.73128	0.86549	0.88861
	175	0.00186	0.12011	0.33581	0.52067	0.73128	0.86549	0.88861
	176	0.00195	0.12026	0.33611	0.52141	0.73128	0.86549	0.88935
	177	0.00213	0.12019	0.33618	0.52141	0.73128	0.86549	0.88861
	178	0.00133	0.12041	0.33676	0.52141	0.7328	0.86624	0.88935
	179	0.00159	0.12079	0.3372	0.52141	0.7328	0.86549	0.89009
	180	0.00177	0.12064	0.33727	0.52141	0.73204	0.86624	0.89009
	181	0.00168	0.12123	0.33793	0.52289	0.73357	0.86699	0.89009
	182	0.00133	0.12153	0.33786	0.52215	0.73357	0.86549	0.88935
	183	0.00195	0.12138	0.33844	0.52289	0.73357	0.86773	0.89009
	184	0.00195	0.12161	0.33822	0.52363	0.73433	0.86699	0.89082
	185	0.00168	0.12161	0.33895	0.52363	0.73433	0.86773	0.89009
	186	0.00177	0.12153	0.33946	0.52437	0.73433	0.86773	0.88935
	187	0.00177	0.12198	0.33961	0.52363	0.73433	0.86848	0.89009
	188	0.00186	0.12213	0.33975	0.52437	0.73586	0.86773	0.89082
	189	0.00186	0.12236	0.34019	0.52437	0.73586	0.86848	0.89009
	190	0.00168	0.12243	0.34055	0.52511	0.73586	0.86923	0.89009
	191	0.00186	0.12258	0.34085	0.52585	0.73586	0.86848	0.89156
	192	0.00195	0.1231	0.34128	0.52585	0.73586	0.86848	0.8923
	193	0.00142	0.12273	0.3415	0.52585	0.73662	0.86923	0.8923
	194	0.00159	0.12288	0.34187	0.52585	0.73662	0.86923	0.8923
	195	0.00186	0.12348	0.34187	0.52585	0.73662	0.86848	0.8923
	196	0.00168	0.1234	0.34223	0.52585	0.73586	0.86923	0.8923
	197	0.00177	0.12385	0.3426	0.52659	0.73738	0.87072	0.8923
	198	0.00168	0.12333	0.34282	0.52733	0.73662	0.86923	0.8923
	199	0.00186	0.12415	0.34325	0.52733	0.73662	0.86997	0.89304
	200	0.00186	0.124	0.34303	0.52733	0.73738	0.86923	0.8923
	201	0.00168	0.12437	0.34362	0.52733	0.73738	0.87147	0.8923
	202	0.00159	0.12452	0.34362	0.52733	0.73815	0.87072	0.89377
	203	0.00124	0.1246	0.34435	0.52807	0.73815	0.87147	0.8923
	204	0.00159	0.12445	0.34442	0.52881	0.73891	0.87147	0.8923
	205	0.00151	0.12482	0.34493	0.52881	0.73815	0.87147	0.89304
	206	0.00177	0.1249	0.345	0.52881	0.73891	0.87147	0.89451
	207	0.00177	0.12512	0.34522	0.52881	0.73967	0.87147	0.89304
	208	0.00177	0.12557	0.34522	0.52881	0.73891	0.87222	0.89451
	209	0.00186	0.1255	0.34537	0.52955	0.73891	0.87072	0.89377
	210	0.00151	0.12535	0.34639	0.53029	0.73967	0.87296	0.89451
	211	0.00186	0.12587	0.34683	0.53029	0.74044	0.87296	0.89451
	212	0.00151	0.12564	0.34675	0.53029	0.73967	0.87296	0.89451
	213	0.00177	0.12624	0.34726	0.53103	0.74044	0.87371	0.89525
	214	0.00195	0.12632	0.34741	0.53029	0.7412	0.87296	0.89525
	215	0.00213	0.12654	0.34741	0.53177	0.74044	0.87296	0.89451
	216	0.00177	0.12617	0.34799	0.53103	0.7412	0.87296	0.89525
	217	0.00213	0.12609	0.34807	0.53177	0.7412	0.87446	0.89377
	218	0.00195	0.12684	0.34829	0.53177	0.7412	0.87371	0.89525
	219	0.00195	0.12662	0.34887	0.53177	0.7412	0.87371	0.89525
	220	0.00151	0.12669	0.34872	0.53177	0.74197	0.87446	0.89525
	221	0.00177	0.12677	0.3488	0.53251	0.74197	0.87521	0.89599
	222	0.00195	0.12721	0.34894	0.53177	0.74273	0.87371	0.89525
	223	0.00204	0.12721	0.34938	0.53325	0.7412	0.87521	0.89599
	224	0.00106	0.12751	0.35011	0.53325	0.74273	0.87446	0.89599
	225	0.00195	0.12766	0.35033	0.53251	0.74273	0.87446	0.89672
	226	0.00142	0.12751	0.35033	0.53399	0.74273	0.87521	0.89672
	227	0.0023	0.12804	0.35055	0.53325	0.74426	0.87521	0.89672
	228	0.00168	0.12811	0.35062	0.53399	0.74349	0.87521	0.89599
	229	0.00151	0.12789	0.35069	0.53399	0.74349	0.8767	0.89672
	230	0.00186	0.12834	0.3515	0.53399	0.74349	0.87446	0.89672
	231	0.00177	0.12834	0.35128	0.53399	0.74349	0.8767	0.89672
	232	0.00186	0.12848	0.35135	0.53473	0.74426	0.8767	0.89672
	233	0.00159	0.12856	0.35157	0.53473	0.74502	0.87595	0.89746
	234	0.00221	0.12856	0.35164	0.53473	0.74502	0.8767	0.89746
	235	0.00159	0.12878	0.35171	0.53473	0.74502	0.8767	0.89746
	236	0.00186	0.12886	0.3523	0.53547	0.74502	0.8767	0.89746
	237	0.00151	0.12901	0.35274	0.53547	0.74578	0.8767	0.89746
	238	0.00159	0.12916	0.35237	0.53621	0.74502	0.87745	0.8982
	239	0.00168	0.12916	0.35332	0.53621	0.74578	0.87745	0.8982
	240	0.00213	0.12953	0.35368	0.53621	0.74578	0.87819	0.8982
	241	0.00159	0.12961	0.35368	0.53621	0.74578	0.87745	0.89894
	242	0.00177	0.12998	0.35339	0.53621	0.74578	0.87745	0.89746
	243	0.00186	0.12968	0.35412	0.53621	0.74578	0.87819	0.89894
	244	0.00213	0.12976	0.35412	0.53695	0.74655	0.87745	0.89894
	245	0.00168	0.13005	0.35441	0.53695	0.74655	0.87819	0.8982
	246	0.00168	0.12983	0.35441	0.53695	0.74731	0.87894	0.8982
	247	0.00133	0.13035	0.3547	0.53769	0.74655	0.87819	0.89894
	248	0.00168	0.1305	0.35507	0.53769	0.74655	0.87894	0.8982
	249	0.00142	0.13073	0.35522	0.53769	0.74731	0.87819	0.89968
	250	0.00159	0.13088	0.35536	0.53769	0.74731	0.87894	0.89968
	251	0.00168	0.13103	0.35507	0.53769	0.74807	0.87969	0.89968
	252	0.00142	0.13095	0.35594	0.53769	0.74807	0.87969	0.89968
	253	0.00177	0.1314	0.3558	0.53769	0.74807	0.87969	0.89894
	254	0.00142	0.13118	0.35616	0.53843	0.74884	0.87894	0.90041
	255	0.00151	0.13155	0.3566	0.53843	0.74807	0.88044	0.89968
	256	0.00204	0.13147	0.35646	0.53843	0.74807	0.87969	0.89968
	257	0.00195	0.13125	0.35704	0.53917	0.74884	0.88118	0.90041
	258	0.00177	0.13177	0.35675	0.53917	0.7496	0.88118	0.90041
	259	0.00106	0.13192	0.35718	0.53991	0.74884	0.88044	0.89894
	260	0.00168	0.13192	0.35784	0.53917	0.74884	0.88044	0.90041
	261	0.00159	0.13215	0.3577	0.54065	0.74807	0.87969	0.90115
	262	0.00159	0.13192	0.35806	0.53991	0.7496	0.87969	0.90041
	263	0.00177	0.13215	0.35813	0.53991	0.74884	0.88118	0.90115
	264	0.00159	0.13207	0.35813	0.54065	0.7496	0.88118	0.90041
	265	0.00195	0.1323	0.35777	0.54065	0.7496	0.88044	0.90041
	266	0.00168	0.13237	0.35857	0.54065	0.7496	0.88118	0.90189
	267	0.00159	0.13304	0.3585	0.54065	0.7496	0.88193	0.90115
	268	0.00186	0.13267	0.35872	0.54065	0.7496	0.88193	0.90189
	269	0.00133	0.13275	0.35923	0.54065	0.75036	0.88193	0.90115
	270	0.00177	0.13252	0.35915	0.54065	0.75036	0.88268	0.90189
	271	0.00195	0.13289	0.35915	0.54139	0.75113	0.88268	0.90189
	272	0.00177	0.13304	0.35981	0.54139	0.75113	0.88193	0.90189
	273	0.00151	0.13327	0.35937	0.54139	0.75113	0.88268	0.90263
	274	0.00177	0.13304	0.35974	0.54139	0.75113	0.88193	0.90189
	275	0.00159	0.13312	0.35966	0.54213	0.75189	0.88343	0.90115
	276	0.00195	0.13342	0.36032	0.54139	0.75113	0.88343	0.90189
	277	0.00151	0.13364	0.36054	0.54213	0.75113	0.88268	0.90336
	278	0.00186	0.13372	0.36112	0.54213	0.75189	0.88268	0.90336
	279	0.00195	0.13364	0.36098	0.54213	0.75265	0.88343	0.90336
	280	0.00168	0.13417	0.3609	0.54287	0.75113	0.88343	0.90336
	281	0.00204	0.13357	0.36112	0.54361	0.75265	0.88268	0.90189
	282	0.00159	0.13431	0.36134	0.54361	0.75265	0.88343	0.90263
	283	0.00186	0.13454	0.36127	0.54287	0.75265	0.88417	0.90336
	284	0.00124	0.13431	0.36185	0.54287	0.75342	0.88417	0.90263
	285	0.00159	0.13417	0.362	0.54361	0.75265	0.88343	0.90263
	286	0.00168	0.13439	0.36207	0.54361	0.75342	0.88417	0.90263
	287	0.00177	0.13454	0.36207	0.54434	0.75265	0.88417	0.90336
	288	0.00204	0.13454	0.36222	0.54434	0.75265	0.88417	0.9041
	289	0.00177	0.13514	0.36244	0.54434	0.75342	0.88492	0.90336
	290	0.00168	0.13514	0.36265	0.54434	0.75418	0.88567	0.9041
	291	0.00177	0.13446	0.36309	0.54434	0.75342	0.88417	0.9041
	292	0.00195	0.13506	0.36273	0.54508	0.75342	0.88492	0.9041
	293	0.00142	0.13506	0.36346	0.54508	0.75418	0.88492	0.9041
	294	0.00213	0.13491	0.36346	0.54508	0.75418	0.88641	0.90336
	295	0.00186	0.13551	0.36382	0.54508	0.75494	0.8909	0.90336
	296	0.00133	0.13588	0.36368	0.54508	0.75494	0.89912	0.90484
	297	0.00186	0.13551	0.36382	0.54508	0.75494	0.92976	0.90336
	298	0.00638	0.13521	0.36419	0.54508	0.75418	0.94097	0.90336
	299	0.77236	0.13574	0.36441	0.54582	0.75494	0.9731	0.9041
	300	0.96457	0.31056	0.36433	0.69007	0.75494	0.99029	0.90484
	301	0.98937	0.72793	0.71627	0.9031	0.83892	0.99402	0.90336
	302	0.99026	0.81837	0.89716	0.97041	0.9603	0.99402	0.90631
	303	0.9938	0.89536	0.96572	0.97337	0.9832	0.99776	0.90263
	304	0.99469	0.97309	0.98395	0.98225	0.99389	0.99851	0.93951
	305	0.99469	0.98954	0.98614	0.98669	0.99313	0.99851	0.99189
	306	0.99557	0.99253	0.98979	0.99112	0.99618	0.99925	0.9941
	307	0.99557	0.98505	0.99125	0.99408	0.99618	0.99851	0.99484
	308	0.99646	0.98954	0.99416	0.99408	0.99695	0.99925	0.99557
	309	0.99646	0.98879	0.99562	0.99408	0.99847	0.99851	0.99705
	310	0.99734	0.98879	0.99416	0.99482	0.99771	0.99851	0.99631
	311	0.99823	0.99327	0.99635	0.99556	0.99695	0.99925	0.99705
	312	0.99823	0.99477	0.99562	0.9963	0.99771	0.99925	0.99852
	313	0.99823	0.99477	0.99781	0.99778	0.99847	1	0.99852
	314	0.99823	0.99701	0.99781	0.99704	0.99771	1	0.99926
	315	0.99646	0.99776	0.99635	0.99778	0.99847	1	0.99926
	316	0.99823	0.99851	0.99708	0.99778	0.99847	0.99925	0.99852
	317	0.99734	0.99776	0.99781	0.99852	0.99847	1	0.99926
	318	0.99823	0.99776	0.99781	0.99778	0.99924	1	0.99852
	319	1	0.99701	0.99781	0.99926	1	1	0.99852
	320	0.99823	0.99701	0.99854	0.99926	0.99847	1	0.99926
	321	0.99823	0.99925	0.99927	0.99926	0.99924	0.99925	0.99926
	322	0.99823	0.99925	1	0.99926	1	1	1
	323	0.99823	0.99851	1	0.99926	1	1	0.99852
	324	0.99911	0.99925	0.99927	1	1	1	0.99852
	325	0.99911	1	1	1	1	1	0.99852

## Sheet: Supplementary Fig. 8
Ch-C1		blank	4 µM	6 µM	8 µM	10 µM				Ch-C2		blank	4 µM	6 µM	8 µM	10 µM
	Time (s)	Normalized intensity									Time (s)	Normalized intensity
	0	0	0	0	0	0					0	0	0	0	0	0
	1	-8.26037e-05	0.000380771	0.00933	0.00104	0.0064					1	-8.26037e-05	0.00061925	8.11491e-05	0.01253	0.0064
	2	0.00124	0.00619	0.00756	-0.0199	0.02305					2	0.00124	0.00221	0.00138	0.01299	0.01111
	3	-0.000991244	0.00771	0.00613	-0.01657	0					3	-0.000991244	0.00257	0.00162	0.01421	0.01158
	4	-0.000660829	0.00619	0.0096	-0.00874	0.01536					4	-0.000660829	0.00195	0.0026	0.01655	0.0114
	5	0.000578226	0.008	0.01022	-0.00932	0.02817					5	0.000578226	0.00345	0.00308	0.01786	0.01469
	6	-0.00090864	0.00876	0.01067	-0.00184	0.02305					6	-0.00090864	0.00336	0.00333	0.01748	0.01479
	7	0.000743433	0.01028	0.0104	-0.000920281	0.02817					7	0.000743433	0.00398	0.00487	0.01739	0.01592
	8	0.00165	0.01076	0.01111	0.00184	0.02689					8	0.00165	0.00363	0.00495	0.0186	0.01554
	9	0.00107	0.01019	0.01165	0.000575175	0.02945					9	0.00107	0.00425	0.00495	0.01776	0.01592
	10	0.0019	0.01104	0.01182	0.00115	0.02433					10	0.0019	0.00442	0.00544	0.0186	0.01639
	11	0.00215	0.01066	0.01156	0.000115035	0.03201					11	0.00215	0.00487	0.00592	0.01879	0.01723
	12	0.0024	0.01038	0.012	0.00219	0.03073					12	0.0024	0.00487	0.00625	0.01804	0.01761
	13	0.00248	0.01057	0.01289	0.0015	0.03201					13	0.00248	0.00469	0.00665	0.01879	0.01752
	14	0.00132	0.01028	0.01298	0.000690211	0.03201					14	0.00132	0.0046	0.00706	0.01879	0.01808
	15	0.00215	0.01057	0.01307	0.000805246	0.03201					15	0.00215	0.00495	0.00755	0.01851	0.01808
	16	0.00289	0.01019	0.0136	0.0015	0.02945					16	0.00289	0.00478	0.00763	0.01973	0.01846
	17	0.00322	0.01028	0.01378	0.000920281	0.02945					17	0.00322	0.00478	0.00795	0.01935	0.0194
	18	0.00281	0.01009	0.01396	0.00184	0.03201					18	0.00281	0.00469	0.00787	0.01916	0.01912
	19	0.00289	0.01057	0.01414	0.00161	0.03329					19	0.00289	0.00513	0.00868	0.01963	0.01978
	20	0.00281	0.01019	0.01414	0.00184	0.03329					20	0.00281	0.00522	0.00844	0.01907	0.02063
	21	0.00347	0.01009	0.01449	0.00173	0.03329					21	0.00347	0.00487	0.00933	0.01982	0.02157
	22	0.00306	0.0099	0.01467	0.0015	0.03457					22	0.00306	0.00478	0.00933	0.01982	0.02119
	23	0.00363	0.01038	0.01476	0.00219	0.03457					23	0.00363	0.00522	0.00966	0.01973	0.02185
	24	0.00363	0.01	0.01485	0.0015	0.03457					24	0.00363	0.00495	0.01031	0.01954	0.02157
	25	0.00339	0.00971	0.01458	0.000920281	0.03457					25	0.00339	0.00487	0.01031	0.01935	0.02223
	26	0.00388	0.01019	0.01556	0.00104	0.03329					26	0.00388	0.00451	0.01031	0.01991	0.02194
	27	0.00297	0.0099	0.01547	0.00161	0.03201					27	0.00297	0.00495	0.01087	0.01973	0.02317
	28	0.00405	0.01038	0.01538	0.0023	0.03457					28	0.00405	0.00513	0.01104	0.01935	0.02279
	29	0.00355	0.0098	0.01583	0.00115	0.03329					29	0.00355	0.00513	0.01112	0.02001	0.02354
	30	0.00372	0.00971	0.01591	0.00207	0.03457					30	0.00372	0.00504	0.0116	0.02029	0.02345
	31	0.0038	0.01066	0.01627	0.00242	0.03457					31	0.0038	0.00522	0.0116	0.02029	0.02439
	32	0.00372	0.0099	0.01574	0.00207	0.03457					32	0.00372	0.00531	0.01169	0.02001	0.02458
	33	0.00413	0.01009	0.01591	0.00161	0.03329					33	0.00413	0.00478	0.01209	0.01973	0.02477
	34	0.00454	0.01047	0.01654	0.00253	0.03457					34	0.00454	0.00495	0.01225	0.02001	0.02458
	35	0.00421	0.0099	0.01671	0.00253	0.03457					35	0.00421	0.00487	0.0129	0.0201	0.02458
	36	0.00413	0.01057	0.01689	0.00161	0.03457					36	0.00413	0.00495	0.0125	0.02066	0.02533
	37	0.00438	0.01066	0.01725	0.00242	0.03457					37	0.00438	0.00495	0.01258	0.02038	0.02383
	38	0.00405	0.01066	0.01707	0.00184	0.03457					38	0.00405	0.00513	0.01323	0.02085	0.02496
	39	0.00454	0.01019	0.01751	0.00357	0.03585					39	0.00454	0.00504	0.01274	0.02019	0.02599
	40	0.00479	0.01047	0.0176	0.00253	0.03457					40	0.00479	0.00495	0.01371	0.02047	0.02646
	41	0.00471	0.01095	0.01751	0.00322	0.03585					41	0.00471	0.00495	0.01363	0.02094	0.02562
	42	0.00479	0.01114	0.01725	0.00311	0.03585					42	0.00479	0.00522	0.01355	0.02066	0.02694
	43	0.00496	0.01076	0.01769	0.00299	0.03585					43	0.00496	0.00513	0.01404	0.02103	0.02694
	44	0.00471	0.01066	0.01796	0.00242	0.03713					44	0.00471	0.00495	0.01404	0.02122	0.02712
	45	0.00487	0.01076	0.01796	0.00299	0.03585					45	0.00487	0.00522	0.01436	0.02075	0.02712
	46	0.00504	0.01047	0.01796	0.0038	0.03713					46	0.00504	0.00504	0.01485	0.02113	0.0275
	47	0.00487	0.01076	0.01823	0.00426	0.03585					47	0.00487	0.0054	0.01485	0.02141	0.02731
	48	0.00529	0.01066	0.01867	0.00368	0.03713					48	0.00529	0.00557	0.01096	0.02131	0.02825
	49	0.00504	0.01104	0.01849	0.00276	0.03713					49	0.00504	0.00504	0.01509	0.02178	0.02835
	50	0.00487	0.01057	0.01849	0.00311	0.03713					50	0.00487	0.00531	0.01534	0.02094	0.02901
	51	0.00529	0.01085	0.01867	0.00449	0.03841					51	0.00529	0.00548	0.01509	0.02178	0.02901
	52	0.00487	0.01095	0.01885	0.00391	0.03713					52	0.00487	0.00548	0.01534	0.02159	0.02807
	53	0.0052	0.01123	0.01903	0.00426	0.03841					53	0.0052	0.00557	0.01542	0.02141	0.02948
	54	0.00504	0.01104	0.01885	0.00495	0.03841					54	0.00504	0.00504	0.01517	0.02206	0.02957
	55	0.00487	0.01123	0.01903	0.0046	0.03841					55	0.00487	0.00531	0.01599	0.02188	0.0292
	56	0.0052	0.01123	0.01974	0.00403	0.03841					56	0.0052	0.00557	0.01599	0.02131	0.02957
	57	0.00504	0.01114	0.01956	0.00529	0.03841					57	0.00504	0.0054	0.01615	0.02169	0.0307
	58	0.00512	0.01095	0.01929	0.00472	0.03841					58	0.00512	0.00504	0.01647	0.02197	0.03051
	59	0.00545	0.01152	0.01965	0.00495	0.03969					59	0.00545	0.00522	0.01639	0.02159	0.03023
	60	0.00545	0.01161	0.01938	0.00483	0.03969					60	0.00545	0.00575	0.0168	0.02206	0.03051
	61	0.00537	0.01114	0.02	0.00506	0.03969					61	0.00537	0.00531	0.01664	0.02169	0.03089
	62	0.0052	0.01152	0.01965	0.00495	0.03841					62	0.0052	0.00513	0.01728	0.0215	0.03099
	63	0.00545	0.0118	0.01974	0.00587	0.04097					63	0.00545	0.00504	0.01728	0.02188	0.03089
	64	0.00529	0.01152	0.02009	0.00541	0.03969					64	0.00529	0.00531	0.0172	0.02225	0.03146
	65	0.00545	0.0118	0.02	0.00541	0.04097					65	0.00545	0.0054	0.01769	0.02216	0.03221
	66	0.00553	0.0118	0.02	0.00575	0.04097					66	0.00553	0.0054	0.01769	0.0229	0.03183
	67	0.0052	0.01133	0.02009	0.00598	0.04097					67	0.0052	0.0054	0.01769	0.02262	0.03221
	68	0.00545	0.01161	0.02036	0.00633	0.04097					68	0.00545	0.00548	0.01737	0.02262	0.0324
	69	0.0057	0.01171	0.02018	0.0069	0.04097					69	0.0057	0.00557	0.01785	0.02253	0.0323
	70	0.00545	0.0118	0.02018	0.00759	0.04097					70	0.00545	0.00566	0.01793	0.02281	0.02957
	71	0.00537	0.0118	0.02089	0.00679	0.04097					71	0.00537	0.00602	0.01834	0.02262	0.03249
	72	0.00537	0.01171	0.02071	0.00736	0.04225					72	0.00537	0.00566	0.01826	0.02244	0.03259
	73	0.00586	0.01218	0.02063	0.00667	0.04225					73	0.00586	0.00566	0.01842	0.02281	0.03353
	74	0.00578	0.01171	0.02089	0.0069	0.04097					74	0.00578	0.00593	0.0185	0.023	0.03325
	75	0.00545	0.0119	0.02098	0.00725	0.04353					75	0.00545	0.00557	0.01875	0.02309	0.03362
	76	0.0057	0.01228	0.02107	0.00713	0.04353					76	0.0057	0.00575	0.01866	0.02328	0.034
	77	0.00578	0.01199	0.02116	0.00794	0.04353					77	0.00578	0.00584	0.01858	0.02309	0.03325
	78	0.00537	0.0119	0.02143	0.00771	0.04353					78	0.00537	0.00575	0.01915	0.023	0.034
	79	0.00586	0.01199	0.02107	0.00817	0.04353					79	0.00586	0.0061	0.01923	0.02337	0.03447
	80	0.0057	0.0118	0.02134	0.00817	0.04353					80	0.0057	0.00602	0.01915	0.02374	0.03381
	81	0.00578	0.01257	0.02125	0.00886	0.04353					81	0.00578	0.00557	0.01948	0.023	0.03428
	82	0.0057	0.01199	0.02151	0.00529	0.04353					82	0.0057	0.00602	0.01923	0.02346	0.03456
	83	0.0057	0.0119	0.02178	0.00805	0.04353					83	0.0057	0.00619	0.01964	0.02412	0.03475
	84	0.00603	0.01238	0.02151	0.00874	0.04353					84	0.00603	0.00628	0.01956	0.02365	0.03485
	85	0.00529	0.01228	0.02178	0.00713	0.04481					85	0.00529	0.0061	0.01996	0.02393	0.03438
	86	0.0057	0.01218	0.02205	0.00874	0.04481					86	0.0057	0.00637	0.0198	0.02421	0.03503
	87	0.00545	0.01247	0.02187	0.0084	0.04481					87	0.00545	0.00593	0.02004	0.02393	0.03522
	88	0.00603	0.01238	0.02196	0.00955	0.04609					88	0.00603	0.00655	0.02004	0.02412	0.03494
	89	0.00586	0.01276	0.02214	0.00897	0.04609					89	0.00586	0.00663	0.02029	0.02459	0.03522
	90	0.00553	0.01257	0.02178	0.00966	0.04481					90	0.00553	0.00663	0.02029	0.02449	0.0356
	91	0.00553	0.01218	0.02196	0.00932	0.04609					91	0.00553	0.00619	0.02029	0.02459	0.03447
	92	0.00562	0.01228	0.02223	0.00978	0.04609					92	0.00562	0.00628	0.02037	0.02459	0.03654
	93	0.00562	0.01218	0.02214	0.00897	0.04609					93	0.00562	0.00628	0.02012	0.0244	0.03617
	94	0.00553	0.01266	0.02258	0.00955	0.04481					94	0.00553	0.00646	0.02029	0.02524	0.03607
	95	0.00603	0.01218	0.02276	0.00989	0.04738					95	0.00603	0.00602	0.02094	0.02449	0.03645
	96	0.00562	0.01257	0.0224	0.00966	0.04609					96	0.00562	0.00681	0.02021	0.02449	0.03692
	97	0.00578	0.01266	0.02285	0.01001	0.04609					97	0.00578	0.00619	0.0211	0.02487	0.03682
	98	0.00562	0.01276	0.02303	0.01081	0.04738					98	0.00562	0.00646	0.02102	0.02515	0.0372
	99	0.00586	0.01266	0.02267	0.01001	0.04738					99	0.00586	0.00628	0.02126	0.02459	0.03664
	100	0.00595	0.01257	0.02267	0.01058	0.04738					100	0.00595	0.00663	0.02159	0.02477	0.03711
	101	0.00578	0.01266	0.0232	0.01093	0.04738					101	0.00578	0.00681	0.02167	0.02468	0.03824
	102	0.00595	0.01257	0.0232	0.01162	0.04738					102	0.00595	0.00681	0.02077	0.02543	0.03758
	103	0.00586	0.01247	0.02303	0.01127	0.04738					103	0.00586	0.00681	0.02167	0.02561	0.03645
	104	0.00553	0.01295	0.02303	0.01081	0.04866					104	0.00553	0.00672	0.02191	0.02496	0.03861
	105	0.00636	0.01323	0.0232	0.01127	0.04866					105	0.00636	0.00655	0.02159	0.02496	0.03843
	106	0.00578	0.01295	0.02329	0.01116	0.04866					106	0.00578	0.0069	0.02175	0.02552	0.0389
	107	0.00553	0.01323	0.02329	0.01231	0.04866					107	0.00553	0.0069	0.02175	0.02543	0.0388
	108	0.00562	0.01285	0.02338	0.01185	0.04994					108	0.00562	0.00708	0.02199	0.0259	0.03946
	109	0.0062	0.01304	0.02338	0.01162	0.04994					109	0.0062	0.00725	0.0224	0.0258	0.03927
	110	0.00586	0.01276	0.02338	0.01173	0.04994					110	0.00586	0.00717	0.02223	0.02618	0.03946
	111	0.00586	0.01333	0.02347	0.01196	0.04994					111	0.00586	0.00725	0.02248	0.0259	0.03946
	112	0.00603	0.01314	0.02356	0.01162	0.04994					112	0.00603	0.00681	0.02199	0.0259	0.03974
	113	0.00553	0.01304	0.02356	0.01185	0.04994					113	0.00553	0.00699	0.0228	0.0258	0.03908
	114	0.00586	0.01304	0.02356	0.01242	0.04866					114	0.00586	0.00717	0.02199	0.02618	0.04021
	115	0.00578	0.01333	0.02347	0.01219	0.05122					115	0.00578	0.00717	0.02223	0.02627	0.03984
	116	0.00595	0.01342	0.02365	0.01265	0.0525					116	0.00595	0.00725	0.02272	0.02627	0.04003
	117	0.0057	0.01352	0.02383	0.013	0.05122					117	0.0057	0.00717	0.02288	0.02608	0.0405
	118	0.00562	0.01342	0.024	0.01242	0.05122					118	0.00562	0.00761	0.0228	0.02683	0.04134
	119	0.00603	0.01371	0.02409	0.01277	0.05122					119	0.00603	0.00725	0.02313	0.02599	0.04097
	120	0.00553	0.01342	0.02383	0.01334	0.05122					120	0.00553	0.00743	0.02305	0.02664	0.04078
	121	0.00586	0.01333	0.02418	0.01311	0.05122					121	0.00586	0.00787	0.02321	0.02655	0.04191
	122	0.0057	0.0139	0.02436	0.01334	0.0525					122	0.0057	0.00743	0.02329	0.02636	0.04097
	123	0.00578	0.01352	0.02436	0.01369	0.0525					123	0.00578	0.00787	0.02337	0.02655	0.04257
	124	0.0057	0.01428	0.02383	0.01369	0.05122					124	0.0057	0.00761	0.02321	0.02646	0.04163
	125	0.00562	0.0138	0.02436	0.0138	0.0525					125	0.00562	0.00796	0.02386	0.02711	0.04257
	126	0.0057	0.01399	0.02418	0.0138	0.0525					126	0.0057	0.00805	0.02361	0.0272	0.04219
	127	0.00537	0.01371	0.02472	0.01334	0.0525					127	0.00537	0.00717	0.02402	0.02674	0.04248
	128	0.00562	0.01399	0.02436	0.01403	0.05378					128	0.00562	0.00778	0.02329	0.02739	0.04285
	129	0.00578	0.01371	0.02498	0.0138	0.0525					129	0.00578	0.00787	0.02402	0.0273	0.04304
	130	0.0057	0.0138	0.02445	0.01449	0.0525					130	0.0057	0.00787	0.02378	0.02776	0.04144
	131	0.00578	0.01361	0.02472	0.01426	0.05378					131	0.00578	0.00805	0.02426	0.02767	0.04097
	132	0.00603	0.01371	0.02463	0.01472	0.05378					132	0.00603	0.00778	0.02386	0.0273	0.04125
	133	0.00553	0.01399	0.02489	0.01472	0.05378					133	0.00553	0.0084	0.02426	0.02702	0.04172
	134	0.00553	0.0139	0.02463	0.01484	0.05378					134	0.00553	0.00796	0.02426	0.02758	0.04229
	135	0.00578	0.01418	0.02472	0.01507	0.05378					135	0.00578	0.00823	0.02451	0.02767	0.04276
	136	0.00636	0.0139	0.02463	0.01484	0.05506					136	0.00636	0.00849	0.02443	0.02767	0.04229
	137	0.00537	0.01428	0.02472	0.01472	0.05506					137	0.00537	0.00849	0.02467	0.02786	0.04257
	138	0.00578	0.01418	0.02516	0.01553	0.05506					138	0.00578	0.00832	0.02483	0.02739	0.04248
	139	0.0057	0.01428	0.0248	0.01576	0.05634					139	0.0057	0.00823	0.02459	0.02823	0.04257
	140	0.00562	0.01428	0.02507	0.01622	0.05506					140	0.00562	0.00832	0.02475	0.02842	0.04285
	141	0.00553	0.01418	0.02534	0.01507	0.05506					141	0.00553	0.00858	0.02499	0.02823	0.04313
	142	0.00553	0.01447	0.02543	0.01599	0.05634					142	0.00553	0.00867	0.02499	0.02795	0.04323
	143	0.00545	0.01456	0.02489	0.01645	0.05506					143	0.00545	0.00867	0.02524	0.02814	0.04332
	144	0.00578	0.01456	0.0256	0.01622	0.05634					144	0.00578	0.00858	0.02508	0.02833	0.04313
	145	0.00553	0.01409	0.02507	0.01691	0.05634					145	0.00553	0.00876	0.02524	0.02823	0.04248
	146	0.00586	0.01514	0.02534	0.01553	0.05634					146	0.00586	0.00858	0.02532	0.02851	0.04332
	147	0.00562	0.01466	0.02543	0.01703	0.05634					147	0.00562	0.00867	0.02556	0.0287	0.0437
	148	0.0057	0.01399	0.02552	0.01622	0.05762					148	0.0057	0.00885	0.02564	0.02861	0.04379
	149	0.0057	0.01466	0.02516	0.01645	0.05762					149	0.0057	0.00885	0.02597	0.02879	0.04417
	150	0.00529	0.01447	0.02534	0.0168	0.05634					150	0.00529	0.00893	0.02556	0.02842	0.04313
	151	0.00553	0.01485	0.02543	0.01703	0.05762					151	0.00553	0.00867	0.02589	0.02851	0.04417
	152	0.0057	0.01495	0.02552	0.01691	0.05762					152	0.0057	0.00902	0.02597	0.02898	0.04342
	153	0.00537	0.01475	0.02605	0.01657	0.05762					153	0.00537	0.0092	0.02589	0.02889	0.04445
	154	0.00586	0.01495	0.02578	0.0176	0.05762					154	0.00586	0.00911	0.02589	0.02889	0.04455
	155	0.00537	0.01495	0.02578	0.01737	0.0589					155	0.00537	0.00876	0.02597	0.02907	0.04436
	156	0.00529	0.01495	0.0264	0.01726	0.0589					156	0.00529	0.0092	0.02597	0.02842	0.04521
	157	0.00578	0.01485	0.02623	0.01795	0.06018					157	0.00578	0.00955	0.02621	0.02954	0.04483
	158	0.00545	0.01466	0.02596	0.01714	0.0589					158	0.00545	0.00929	0.02629	0.02907	0.04464
	159	0.00578	0.01514	0.02578	0.01772	0.06018					159	0.00578	0.00947	0.0267	0.02945	0.04539
	160	0.00595	0.01485	0.02623	0.01921	0.0589					160	0.00595	0.00929	0.02637	0.02991	0.04558
	161	0.00537	0.01495	0.02614	0.01818	0.0589					161	0.00537	0.00955	0.02589	0.02945	0.04549
	162	0.00545	0.01514	0.02614	0.01806	0.0589					162	0.00545	0.00982	0.02654	0.02907	0.04549
	163	0.00553	0.01504	0.02623	0.01841	0.0589					163	0.00553	0.0092	0.02678	0.02935	0.04521
	164	0.00545	0.01485	0.02623	0.01852	0.0589					164	0.00545	0.00938	0.02662	0.02982	0.04605
	165	0.00578	0.01542	0.02632	0.01864	0.06018					165	0.00578	0.01	0.02654	0.02973	0.04596
	166	0.00562	0.01523	0.02623	0.01921	0.06018					166	0.00562	0.00964	0.02654	0.02963	0.04624
	167	0.00553	0.01514	0.0264	0.01829	0.06018					167	0.00553	0.00982	0.0271	0.03001	0.04615
	168	0.00595	0.01542	0.02623	0.01944	0.06018					168	0.00595	0.00973	0.02686	0.03001	0.04624
	169	0.00562	0.01533	0.02632	0.01944	0.06018					169	0.00562	0.01	0.02727	0.0302	0.04605
	170	0.00529	0.01561	0.02658	0.01898	0.06018					170	0.00529	0.00991	0.02727	0.0302	0.04718
	171	0.00545	0.01542	0.02676	0.01898	0.06146					171	0.00545	0.01	0.02743	0.03029	0.04775
	172	0.00553	0.01561	0.02649	0.01898	0.06146					172	0.00553	0.01	0.02751	0.03057	0.04728
	173	0.00545	0.01542	0.02632	0.01898	0.06018					173	0.00545	0.01008	0.02718	0.03141	0.04784
	174	0.0057	0.01542	0.02658	0.0176	0.06146					174	0.0057	0.01	0.02759	0.03066	0.04841
	175	0.00578	0.01571	0.02694	0.01967	0.06146					175	0.00578	0.01	0.02751	0.03094	0.04831
	176	0.00578	0.0159	0.02649	0.01933	0.06146					176	0.00578	0.01026	0.02767	0.03066	0.04888
	177	0.00545	0.01647	0.02667	0.01956	0.06146					177	0.00545	0.01008	0.02759	0.03085	0.0485
	178	0.00537	0.01561	0.02667	0.01967	0.06274					178	0.00537	0.00991	0.02751	0.0315	0.04841
	179	0.00529	0.01609	0.0272	0.02025	0.06274					179	0.00529	0.01053	0.028	0.03085	0.04869
	180	0.00553	0.0158	0.02703	0.01979	0.06146					180	0.00553	0.01044	0.02808	0.03085	0.04897
	181	0.00529	0.01571	0.02676	0.01944	0.06274					181	0.00529	0.01035	0.02824	0.03104	0.04869
	182	0.0052	0.01637	0.02712	0.02071	0.06274					182	0.0052	0.01053	0.02792	0.03122	0.04973
	183	0.00545	0.01637	0.02694	0.02002	0.06274					183	0.00545	0.0107	0.02792	0.03132	0.04954
	184	0.00562	0.01609	0.02685	0.02025	0.06274					184	0.00562	0.01035	0.02824	0.0316	0.05001
	185	0.00553	0.01618	0.02685	0.02151	0.06402					185	0.00553	0.01097	0.02824	0.03122	0.05029
	186	0.00545	0.01609	0.02738	0.02071	0.06274					186	0.00545	0.0107	0.02832	0.03113	0.05029
	187	0.0052	0.01675	0.02756	0.02163	0.0653					187	0.0052	0.01115	0.02824	0.0315	0.04992
	188	0.0052	0.0159	0.02703	0.0214	0.06274					188	0.0052	0.01123	0.02865	0.03188	0.05048
	189	0.00529	0.01647	0.0272	0.02197	0.06402					189	0.00529	0.01079	0.02856	0.0316	0.05076
	190	0.00537	0.0158	0.02738	0.02163	0.06402					190	0.00537	0.01123	0.02921	0.03141	0.05067
	191	0.00537	0.01656	0.02712	0.02105	0.0653					191	0.00537	0.01079	0.02848	0.03188	0.05057
	192	0.0057	0.01637	0.02765	0.02197	0.06402					192	0.0057	0.01123	0.02865	0.03207	0.05039
	193	0.00529	0.01618	0.02747	0.02197	0.0653					193	0.00529	0.01106	0.02848	0.03141	0.05095
	194	0.00553	0.01656	0.02729	0.02128	0.0653					194	0.00553	0.01141	0.02832	0.03188	0.05029
	195	0.00512	0.01647	0.02729	0.02036	0.06402					195	0.00512	0.01123	0.02848	0.03207	0.05076
	196	0.00553	0.01618	0.02765	0.02071	0.06658					196	0.00553	0.01168	0.02897	0.03197	0.05161
	197	0.0057	0.01666	0.02756	0.0222	0.0653					197	0.0057	0.01132	0.02938	0.03272	0.05067
	198	0.0052	0.01647	0.02756	0.02289	0.06658					198	0.0052	0.01123	0.02913	0.03253	0.05199
	199	0.0057	0.01723	0.02774	0.02312	0.06658					199	0.0057	0.01132	0.02905	0.03235	0.05236
	200	0.00496	0.01694	0.02783	0.02289	0.06658					200	0.00496	0.01159	0.02938	0.03319	0.05208
	201	0.00545	0.01675	0.02792	0.0222	0.06658					201	0.00545	0.01177	0.02921	0.03263	0.04992
	202	0.00529	0.01704	0.028	0.02255	0.06658					202	0.00529	0.01194	0.02962	0.03281	0.05236
	203	0.00504	0.01704	0.02792	0.02324	0.06658					203	0.00504	0.01212	0.02929	0.03272	0.05246
	204	0.00562	0.01694	0.02792	0.02439	0.06658					204	0.00562	0.01194	0.02929	0.03281	0.05302
	205	0.00553	0.01704	0.02774	0.02278	0.06786					205	0.00553	0.01212	0.02929	0.03328	0.05321
	206	0.00529	0.01685	0.02818	0.02278	0.06658					206	0.00529	0.01123	0.02954	0.03365	0.0534
	207	0.00529	0.01704	0.028	0.02335	0.06786					207	0.00529	0.01212	0.02938	0.03347	0.05312
	208	0.00471	0.01723	0.02792	0.02324	0.06658					208	0.00471	0.01212	0.02978	0.03375	0.05359
	209	0.00537	0.01666	0.02854	0.02358	0.06786					209	0.00537	0.01212	0.02978	0.03328	0.05368
	210	0.0052	0.01733	0.02836	0.0237	0.06786					210	0.0052	0.0123	0.0297	0.03375	0.05406
	211	0.00512	0.01713	0.02827	0.02301	0.06786					211	0.00512	0.01203	0.03019	0.03328	0.05387
	212	0.00529	0.01761	0.02854	0.02404	0.06786					212	0.00529	0.01221	0.03003	0.03356	0.05453
	213	0.0052	0.01733	0.02845	0.02312	0.06914					213	0.0052	0.01194	0.03035	0.03375	0.05491
	214	0.00537	0.01713	0.02845	0.02473	0.06914					214	0.00537	0.01247	0.03011	0.03403	0.05415
	215	0.0052	0.01723	0.02863	0.02462	0.06914					215	0.0052	0.01212	0.03019	0.03375	0.05528
	216	0.00529	0.0178	0.02845	0.02462	0.06786					216	0.00529	0.01221	0.03027	0.03412	0.05547
	217	0.00545	0.01752	0.02827	0.02404	0.06914					217	0.00545	0.01265	0.03076	0.03393	0.05557
	218	0.00545	0.01809	0.02845	0.02439	0.06914					218	0.00545	0.01265	0.03043	0.03431	0.05557
	219	0.00504	0.01771	0.02854	0.02404	0.06786					219	0.00504	0.01274	0.03051	0.03412	0.05585
	220	0.00537	0.0179	0.02872	0.0245	0.06914					220	0.00537	0.01283	0.03067	0.03459	0.05575
	221	0.00545	0.01828	0.02889	0.02473	0.07042					221	0.00545	0.01256	0.031	0.03412	0.05566
	222	0.00504	0.0179	0.02889	0.0245	0.07042					222	0.00504	0.01292	0.03084	0.03365	0.05594
	223	0.00529	0.0178	0.02881	0.02531	0.06914					223	0.00529	0.01283	0.03092	0.03459	0.05623
	224	0.00545	0.01771	0.02907	0.02508	0.07042					224	0.00545	0.01283	0.03116	0.03468	0.05651
	225	0.00479	0.0179	0.02854	0.02542	0.07042					225	0.00479	0.01336	0.03076	0.03422	0.05698
	226	0.00537	0.01799	0.02889	0.02519	0.07042					226	0.00537	0.01318	0.03059	0.0345	0.0567
	227	0.00553	0.0179	0.02863	0.02554	0.07042					227	0.00553	0.01292	0.03149	0.03487	0.05688
	228	0.00504	0.01847	0.02925	0.02427	0.0717					228	0.00504	0.01318	0.03092	0.0345	0.05764
	229	0.00537	0.0178	0.02863	0.02588	0.07042					229	0.00537	0.01283	0.03124	0.03468	0.05736
	230	0.00529	0.01837	0.02916	0.0245	0.0717					230	0.00529	0.01318	0.03132	0.03534	0.05736
	231	0.00512	0.01818	0.02943	0.02542	0.0717					231	0.00512	0.01309	0.03108	0.03496	0.05783
	232	0.00504	0.01837	0.02916	0.02611	0.07298					232	0.00504	0.013	0.03092	0.03506	0.05801
	233	0.00529	0.01828	0.02898	0.02634	0.0717					233	0.00529	0.01345	0.03132	0.03478	0.05905
	234	0.00496	0.01828	0.02925	0.02588	0.0717					234	0.00496	0.01354	0.03124	0.03496	0.05858
	235	0.00529	0.01875	0.02925	0.02669	0.0717					235	0.00529	0.01327	0.03157	0.03534	0.05849
	236	0.00529	0.01885	0.02934	0.02703	0.0717					236	0.00529	0.01371	0.03149	0.03506	0.05849
	237	0.00537	0.01837	0.02934	0.0268	0.07298					237	0.00537	0.01354	0.03181	0.03552	0.05914
	238	0.00512	0.01866	0.02952	0.02657	0.07298					238	0.00512	0.01407	0.0314	0.03571	0.05905
	239	0.00537	0.01866	0.02916	0.02611	0.07298					239	0.00537	0.01345	0.03173	0.03524	0.05914
	240	0.0052	0.01866	0.02934	0.02669	0.07298					240	0.0052	0.01362	0.03197	0.03524	0.05914
	241	0.00496	0.01885	0.02925	0.02669	0.07298					241	0.00496	0.01371	0.03173	0.03608	0.05792
	242	0.00463	0.01866	0.02907	0.02726	0.07426					242	0.00463	0.0138	0.03197	0.0359	0.05905
	243	0.00504	0.01913	0.02978	0.02784	0.07298					243	0.00504	0.01398	0.03189	0.03608	0.0599
	244	0.00529	0.01875	0.02978	0.02749	0.07298					244	0.00529	0.01424	0.03222	0.03627	0.05971
	245	0.00529	0.01837	0.02969	0.02749	0.07426					245	0.00529	0.01398	0.03181	0.03627	0.06009
	246	0.00479	0.01875	0.02934	0.02749	0.07426					246	0.00479	0.01407	0.03205	0.03618	0.06009
	247	0.0052	0.01923	0.02969	0.02749	0.07298					247	0.0052	0.01398	0.0323	0.03562	0.06046
	248	0.00471	0.01923	0.02996	0.02818	0.07426					248	0.00471	0.01407	0.03214	0.0359	0.06065
	249	0.00496	0.01904	0.02952	0.02864	0.07426					249	0.00496	0.01424	0.03238	0.0359	0.06122
	250	0.00504	0.01923	0.02987	0.02853	0.07426					250	0.00504	0.01415	0.03205	0.03618	0.06046
	251	0.00537	0.01942	0.03014	0.02807	0.07554					251	0.00537	0.01415	0.03238	0.03646	0.06112
	252	0.00504	0.01923	0.03023	0.0291	0.07426					252	0.00504	0.01415	0.03238	0.03683	0.06141
	253	0.00504	0.01932	0.02961	0.02519	0.07554					253	0.00504	0.0146	0.0327	0.03646	0.06235
	254	0.00471	0.01923	0.02961	0.02876	0.07554					254	0.00471	0.01433	0.03254	0.03665	0.06131
	255	0.00512	0.01951	0.02987	0.02807	0.07554					255	0.00512	0.01495	0.03254	0.03702	0.06216
	256	0.00504	0.01904	0.03023	0.02922	0.07554					256	0.00504	0.01486	0.03278	0.03711	0.06188
	257	0.00529	0.01951	0.03005	0.0291	0.07554					257	0.00529	0.01477	0.0323	0.03711	0.06216
	258	0.00512	0.01923	0.03032	0.0291	0.07554					258	0.00512	0.01451	0.03287	0.03786	0.06225
	259	0.00537	0.01961	0.03014	0.0291	0.07554					259	0.00537	0.0146	0.03278	0.03711	0.06301
	260	0.00496	0.01932	0.03032	0.0291	0.07554					260	0.00496	0.01486	0.03287	0.03749	0.06329
	261	0.0052	0.0198	0.03049	0.02991	0.07554					261	0.0052	0.01451	0.03303	0.03786	0.06329
	262	0.00487	0.0198	0.03032	0.02887	0.07682					262	0.00487	0.01513	0.0327	0.0373	0.06376
	263	0.00496	0.01942	0.03041	0.02956	0.07682					263	0.00496	0.01477	0.03327	0.03758	0.06338
	264	0.00479	0.0197	0.03014	0.02933	0.07682					264	0.00479	0.01504	0.03311	0.03795	0.06395
	265	0.00504	0.01961	0.03023	0.02887	0.07682					265	0.00504	0.01486	0.03335	0.03767	0.06423
	266	0.00487	0.02028	0.03049	0.03048	0.07682					266	0.00487	0.01486	0.03335	0.03758	0.06498
	267	0.0052	0.02009	0.03076	0.02979	0.0781					267	0.0052	0.01513	0.03319	0.03833	0.06395
	268	0.00512	0.0199	0.03067	0.03025	0.0781					268	0.00512	0.01522	0.03319	0.03824	0.06451
	269	0.00496	0.02018	0.03058	0.03071	0.0781					269	0.00496	0.01486	0.03351	0.03824	0.06442
	270	0.00446	0.01999	0.03049	0.03094	0.0781					270	0.00446	0.01557	0.0336	0.03795	0.06489
	271	0.00487	0.02047	0.03103	0.03002	0.0781					271	0.00487	0.01548	0.0336	0.03824	0.0648
	272	0.0052	0.02018	0.03076	0.0306	0.07939					272	0.0052	0.01539	0.03295	0.03814	0.06461
	273	0.0052	0.02066	0.03076	0.03083	0.0781					273	0.0052	0.01548	0.03351	0.03852	0.0648
	274	0.00487	0.02028	0.03058	0.03106	0.07939					274	0.00487	0.01584	0.03351	0.03805	0.06508
	275	0.00496	0.02056	0.03067	0.0306	0.07939					275	0.00496	0.01557	0.034	0.0387	0.06536
	276	0.00463	0.02075	0.03085	0.03152	0.08067					276	0.00463	0.01557	0.03343	0.03908	0.06536
	277	0.00504	0.02075	0.03067	0.03083	0.07939					277	0.00504	0.01557	0.0336	0.03889	0.06545
	278	0.00496	0.02075	0.03058	0.0306	0.07939					278	0.00496	0.01584	0.03392	0.03908	0.06574
	279	0.00496	0.02094	0.03041	0.03106	0.07939					279	0.00496	0.01601	0.034	0.03889	0.06574
	280	0.00496	0.02094	0.03103	0.03186	0.08067					280	0.00496	0.01557	0.03449	0.03908	0.06687
	281	0.00504	0.02075	0.03085	0.03083	0.08067					281	0.00504	0.01628	0.03408	0.03908	0.06583
	282	0.00512	0.02028	0.03121	0.03117	0.08067					282	0.00512	0.0161	0.03376	0.03917	0.06668
	283	0.00504	0.02075	0.03103	0.03209	0.08067					283	0.00504	0.0161	0.03408	0.03964	0.06687
	284	0.00471	0.02104	0.03129	0.03175	0.08067					284	0.00471	0.0161	0.03449	0.03908	0.06668
	285	0.00487	0.02104	0.03121	0.03106	0.08067					285	0.00487	0.01601	0.03481	0.03945	0.06574
	286	0.00512	0.02066	0.03121	0.03232	0.07939					286	0.00512	0.01628	0.03416	0.03992	0.06753
	287	0.00471	0.02094	0.03156	0.03244	0.08195					287	0.00471	0.01628	0.03457	0.04001	0.06734
	288	0.00512	0.02132	0.03112	0.03186	0.08067					288	0.00512	0.01619	0.03441	0.03973	0.06706
	289	0.00504	0.02123	0.03094	0.03071	0.08195					289	0.00504	0.01628	0.03457	0.03973	0.0679
	290	0.0052	0.02199	0.03129	0.0283	0.08195					290	0.0052	0.01654	0.03473	0.03954	0.06885
	291	0.00537	0.02151	0.03121	0.03278	0.08195					291	0.00537	0.01654	0.03457	0.0401	0.06819
	292	0.00529	0.02142	0.03121	0.03325	0.08195					292	0.00529	0.01645	0.03514	0.04029	0.06847
	293	0.00504	0.02151	0.03138	0.03325	0.08195					293	0.00504	0.01654	0.03481	0.04001	0.06885
	294	0.00496	0.02189	0.03138	0.03302	0.08323					294	0.00496	0.01663	0.03481	0.0402	0.06885
	295	0.00529	0.0218	0.03165	0.03313	0.08195					295	0.00529	0.01672	0.03498	0.04076	0.06932
	296	0.00504	0.02123	0.03138	0.03278	0.08323					296	0.00504	0.01681	0.03514	0.0402	0.0695
	297	0.00504	0.01675	0.02996	0.01438	0.08323					297	0.00504	0.04025	0.03506	0.06506	0.07657
	298	0.00487	0.73441	0.52347	0.75152	0.19462					298	0.00487	0.8098	0.37523	0.67	0.92654
	299	0.78606	0.93527	0.90754	0.95744	0.88732					299	0.78606	0.908	0.93346	0.93363	0.98211
	300	0.89592	0.96573	0.97066	0.98044	0.94622					300	0.89592	0.95665	0.98377	0.98878	0.98587
	301	0.94796	0.98572	0.97955	0.9862	0.95775					301	0.94796	0.96904	0.98864	0.99346	0.99247
	302	0.97439	0.98858	0.98578	0.98505	0.96543					302	0.97439	0.97788	0.99107	0.98972	0.99152
	303	0.99504	0.99048	0.98933	0.99425	0.96799					303	0.99504	0.97788	0.99675	0.99439	0.99623
	304	0.99752	0.99048	0.99022	0.9931	0.97311					304	0.99752	0.98408	0.99675	0.99533	0.99435
	305	0.99752	0.99143	0.99289	0.99425	0.97823					305	0.99752	0.98673	0.99757	0.9972	0.99717
	306	0.99587	0.99238	0.99378	0.9954	0.97823					306	0.99587	0.9885	0.99757	0.99626	0.99812
	307	0.9967	0.99334	0.99378	0.99655	0.98207					307	0.9967	0.98938	0.99838	0.99626	0.99717
	308	0.99835	0.99334	0.99644	0.99655	0.98335					308	0.99835	0.99115	0.99757	0.9972	1
	309	1.00083	0.99429	0.99644	0.99655	0.98335					309	1.00083	0.99204	0.99919	0.99813	0.99906
	310	0.99835	0.99524	0.99555	0.9954	0.9872					310	0.99835	0.99381	0.99919	0.99813	0.99812
	311	0.99917	0.99429	0.99555	0.9977	0.98848					311	0.99917	0.99381	1	0.99907	0.99906
	312	0.99752	0.99524	0.99555	0.9977	0.99104					312	0.99752	0.99469	0.99919	0.99907	1
	313	0.99752	0.99619	0.99733	0.9977	0.99104					313	0.99752	0.99558	0.99919	1	0.99906
	314	1.00083	0.99714	0.99733	0.9977	0.99104					314	1.00083	0.99646	1	1	1.00094
	315	0.99835	0.99714	0.99822	0.99655	0.99104					315	0.99835	0.99735	1	0.99907	0.99906
	316	0.99835	0.99524	0.99733	0.99885	0.9936					316	0.99835	0.99735	0.99919	0.99907	1.00094
	317	0.99917	0.9981	0.99733	0.99885	0.9936					317	0.99917	0.99823	0.99919	0.99907	0.99906
	318	0.99917	0.99619	0.99822	0.99885	0.99232					318	0.99917	0.99823	1	0.99813	1
	319	0.99835	0.99714	0.99822	0.99885	0.99232					319	0.99835	0.99823	0.99919	0.99907	1
	320	0.99917	0.9981	0.99822	0.9977	0.99744					320	0.99917	0.99735	0.99919	0.99907	0.99812
	321	1	0.9981	0.99822	0.9977	0.99488					321	1	0.99912	0.99919	1	0.99906
	322	1	0.99905	0.99911	0.99885	0.99616					322	1	0.99912	1	1	1
	323	0.99917	0.99905	0.99911	0.99885	0.99872					323	0.99917	0.99912	0.99919	1.00093	0.99906
	324	0.99917	0.99905	0.99911	1	0.99872					324	0.99917	0.99912	1	1	1
	325	1	0.9981	0.99911	0.99885	0.99616					325	1	0.99912	1	0.99907	1
Ch-C4		blank	4 µM	6 µM	8 µM	10 µM				Ch-C6		blank	4 µM	6 µM	8 µM	10 µM
	Time (s)	Normalized intensity									Time (s)	Normalized intensity
	0	0	0	0	0	0					0	0	0	0	0	0
	1	-8.26037e-05	0.00153	0.00646	0.01154	0.02045					1	-8.26037e-05	0.00467	0.00667	0.00968	0.0074
	2	0.00124	0.00299	0.01122	0.01685	0.03631					2	0.00124	0.00557	-0.00355	0.00546	0.01034
	3	-0.000991244	0.00339	0.01411	0.02352	0.04379					3	-0.000991244	0.00853	0.00997	-0.000958313	0.01309
	4	-0.000660829	0.00444	0.01649	0.02704	0.05136					4	-0.000660829	0.00862	0.01075	0.00632	0.01357
	5	0.000578226	0.00525	0.01844	0.031	0.05623					5	0.000578226	0.0097	0.00589	-0.00374	0.01566
	6	-0.00090864	0.00549	0.02074	0.03434	0.06127					6	-0.00090864	0.00997	0.01075	0.00958	0.01613
	7	0.000743433	0.00629	0.02133	0.03668	0.06578					7	0.000743433	0.01069	0.01075	0.01284	0.01765
	8	0.00165	0.00646	0.02303	0.0392	0.06884					8	0.00165	0.0115	0.0117	0.01131	0.01812
	9	0.00107	0.00694	0.02439	0.04182	0.07218					9	0.00107	0.01168	0.01153	0.00882	0.01822
	10	0.0019	0.00734	0.02533	0.0429	0.07596					10	0.0019	0.01258	0.01361	0.0138	0.01936
	11	0.00215	0.00807	0.0266	0.04488	0.07893					11	0.00215	0.01303	0.01396	0.01294	0.01917
	12	0.0024	0.00823	0.02737	0.04641	0.08092					12	0.0024	0.01357	0.01326	0.01275	0.01404
	13	0.00248	0.00847	0.02805	0.04695	0.08326					13	0.00248	0.01384	0.01456	0.01342	0.02116
	14	0.00132	0.00888	0.02847	0.04885	0.08479					14	0.00132	0.01384	0.01482	0.01428	0.02163
	15	0.00215	0.0088	0.02958	0.05029	0.08668					15	0.00215	0.015	0.01526	0.01552	0.02182
	16	0.00289	0.00968	0.02932	0.05119	0.08839					16	0.00289	0.01545	0.01534	0.0162	0.02239
	17	0.00322	0.0096	0.02992	0.052	0.08975					17	0.00322	0.01545	0.01552	0.01457	0.02296
	18	0.00281	0.00944	0.03085	0.05227	0.09173					18	0.00281	0.01617	0.01621	0.01677	0.0204
	19	0.00289	0.01001	0.03068	0.05335	0.09281					19	0.00289	0.01671	0.01621	0.01792	0.02429
	20	0.00281	0.01049	0.03136	0.05434	0.09353					20	0.00281	0.01689	0.01664	0.01917	0.02533
	21	0.00347	0.01081	0.03196	0.05443	0.09551					21	0.00347	0.01779	0.01716	0.01888	0.02552
	22	0.00306	0.01081	0.03255	0.05561	0.09632					22	0.00306	0.01779	0.01777	0.02022	0.02619
	23	0.00363	0.0109	0.0323	0.05561	0.09668					23	0.00363	0.01842	0.01794	0.02012	0.02609
	24	0.00363	0.01114	0.03213	0.05579	0.09731					24	0.00363	0.0186	0.01812	0.02175	0.02704
	25	0.00339	0.01098	0.03349	0.05615	0.09831					25	0.00339	0.01878	0.01838	0.02252	0.02514
	26	0.00388	0.01138	0.03349	0.05651	0.09939					26	0.00388	0.01905	0.01933	0.02319	0.02837
	27	0.00297	0.01138	0.03408	0.05714	0.09948					27	0.00297	0.01958	0.01942	0.02271	0.02837
	28	0.00405	0.01178	0.03417	0.05777	0.10065					28	0.00405	0.01985	0.01985	0.02415	0.0296
	29	0.00355	0.01186	0.03434	0.05768	0.10101					29	0.00355	0.01976	0.02028	0.02386	0.03036
	30	0.00372	0.01219	0.03459	0.05777	0.10128					30	0.00372	0.02075	0.02089	0.02463	0.02951
	31	0.0038	0.01227	0.03485	0.05822	0.10182					31	0.0038	0.02075	0.02098	0.02674	0.03141
	32	0.00372	0.01267	0.03561	0.05822	0.10317					32	0.00372	0.02138	0.02141	0.02722	0.03093
	33	0.00413	0.01291	0.03536	0.05858	0.10371					33	0.00413	0.02111	0.02176	0.02817	0.03198
	34	0.00454	0.01299	0.03578	0.05831	0.1038					34	0.00454	0.02156	0.02202	0.02865	0.03255
	35	0.00421	0.01315	0.03502	0.05939	0.10425					35	0.00421	0.02219	0.02271	0.02904	0.03302
	36	0.00413	0.01332	0.03612	0.05912	0.10515					36	0.00413	0.02228	0.0228	0.02971	0.03359
	37	0.00438	0.01348	0.03604	0.05975	0.10569					37	0.00438	0.02282	0.02306	0.03047	0.03425
	38	0.00405	0.01372	0.03595	0.05984	0.10597					38	0.00405	0.02273	0.02323	0.03124	0.03463
	39	0.00454	0.0138	0.03612	0.05948	0.10678					39	0.00454	0.02318	0.02349	0.0321	0.03549
	40	0.00479	0.01356	0.03655	0.05966	0.10696					40	0.00479	0.02336	0.02427	0.0323	0.03587
	41	0.00471	0.01412	0.03723	0.0602	0.10714					41	0.00471	0.02354	0.02401	0.03306	0.03558
	42	0.00479	0.01396	0.0368	0.06056	0.10786					42	0.00479	0.02408	0.02427	0.03373	0.03615
	43	0.00496	0.01404	0.03697	0.06047	0.10813					43	0.00496	0.02399	0.02531	0.03412	0.0371
	44	0.00471	0.01437	0.03748	0.06047	0.10912					44	0.00471	0.02453	0.02531	0.03498	0.03738
	45	0.00487	0.01445	0.03723	0.06065	0.10984					45	0.00487	0.02498	0.02514	0.03507	0.03682
	46	0.00504	0.01461	0.03757	0.06101	0.10966					46	0.00504	0.02515	0.02583	0.03613	0.03881
	47	0.00487	0.01461	0.03774	0.0611	0.11029					47	0.00487	0.0256	0.02548	0.03613	0.03909
	48	0.00529	0.01477	0.03791	0.06083	0.11083					48	0.00529	0.02578	0.02626	0.03757	0.03995
	49	0.00504	0.01509	0.03808	0.06101	0.11101					49	0.00504	0.0256	0.02652	0.03766	0.04052
	50	0.00487	0.01517	0.03808	0.06101	0.1111					50	0.00487	0.02623	0.02652	0.03881	0.04071
	51	0.00529	0.01509	0.03808	0.06209	0.11155					51	0.00529	0.02632	0.02722	0.03948	0.04099
	52	0.00487	0.01541	0.03791	0.06137	0.11245					52	0.00487	0.02659	0.02713	0.03996	0.04194
	53	0.0052	0.01525	0.03799	0.062	0.11317					53	0.0052	0.02641	0.02782	0.03987	0.04213
	54	0.00504	0.01541	0.03833	0.06164	0.11353					54	0.00504	0.02695	0.02817	0.04054	0.04232
	55	0.00487	0.01541	0.03842	0.06227	0.11317					55	0.00487	0.02713	0.02826	0.04121	0.04317
	56	0.0052	0.01574	0.03884	0.06182	0.11371					56	0.0052	0.02722	0.02878	0.04197	0.04365
	57	0.00504	0.01606	0.03782	0.06209	0.11407					57	0.00504	0.02758	0.02843	0.04264	0.04412
	58	0.00512	0.01598	0.03918	0.06245	0.11425					58	0.00512	0.02767	0.02895	0.04341	0.04498
	59	0.00545	0.01614	0.03901	0.06273	0.11489					59	0.00545	0.0283	0.02938	0.04332	0.04507
	60	0.00545	0.01614	0.03901	0.06291	0.11471					60	0.00545	0.02839	0.02904	0.04447	0.04517
	61	0.00537	0.0163	0.0391	0.06282	0.11597					61	0.00537	0.02812	0.02938	0.04475	0.04611
	62	0.0052	0.01622	0.03927	0.063	0.1157					62	0.0052	0.0283	0.03008	0.04494	0.0464
	63	0.00545	0.01638	0.03918	0.06309	0.11669					63	0.00545	0.02893	0.0299	0.04571	0.04668
	64	0.00529	0.01671	0.03995	0.06327	0.11678					64	0.00529	0.02938	0.03034	0.04638	0.04763
	65	0.00545	0.01671	0.03978	0.06345	0.1166					65	0.00545	0.0292	0.03077	0.04686	0.04811
	66	0.00553	0.01646	0.03961	0.06363	0.11768					66	0.00553	0.02947	0.03086	0.04772	0.04811
	67	0.0052	0.01654	0.03978	0.06336	0.11732					67	0.0052	0.02893	0.03112	0.04811	0.04868
	68	0.00545	0.01671	0.03969	0.06363	0.11732					68	0.00545	0.02983	0.03112	0.04811	0.04963
	69	0.0057	0.01638	0.03995	0.06426	0.11786					69	0.0057	0.02974	0.03181	0.04907	0.04925
	70	0.00545	0.01687	0.04046	0.06408	0.11822					70	0.00545	0.03001	0.03198	0.04964	0.04981
	71	0.00537	0.01703	0.04003	0.06426	0.11867					71	0.00537	0.03055	0.03233	0.05022	0.05076
	72	0.00537	0.01727	0.04071	0.06435	0.11894					72	0.00537	0.03046	0.03233	0.05079	0.05114
	73	0.00586	0.01711	0.04037	0.06426	0.11903					73	0.00586	0.03073	0.03294	0.05098	0.05162
	74	0.00578	0.01719	0.04046	0.06471	0.12002					74	0.00578	0.03099	0.03268	0.05117	0.05219
	75	0.00545	0.01703	0.04046	0.06471	0.12011					75	0.00545	0.03135	0.03372	0.05261	0.05219
	76	0.0057	0.01711	0.04071	0.06489	0.12002					76	0.0057	0.03144	0.03346	0.05194	0.05266
	77	0.00578	0.01727	0.04105	0.06552	0.12101					77	0.00578	0.03126	0.03328	0.0529	0.05333
	78	0.00537	0.01751	0.04097	0.06489	0.12092					78	0.00537	0.03144	0.03424	0.05357	0.05408
	79	0.00586	0.01751	0.04088	0.0657	0.12074					79	0.00586	0.03189	0.0338	0.05424	0.0538
	80	0.0057	0.01767	0.04071	0.06588	0.12128					80	0.0057	0.03225	0.03441	0.05462	0.05465
	81	0.00578	0.01767	0.0408	0.06579	0.12191					81	0.00578	0.03207	0.03458	0.0551	0.05503
	82	0.0057	0.01792	0.04122	0.06579	0.12155					82	0.0057	0.03225	0.03493	0.05587	0.05456
	83	0.0057	0.01784	0.04114	0.06543	0.12263					83	0.0057	0.03207	0.03502	0.05692	0.05532
	84	0.00603	0.01784	0.0408	0.06588	0.12245					84	0.00603	0.0327	0.03554	0.05731	0.05598
	85	0.00529	0.018	0.04122	0.06615	0.12281					85	0.00529	0.03279	0.03554	0.05702	0.05608
	86	0.0057	0.018	0.04105	0.06624	0.12327					86	0.0057	0.03306	0.03554	0.05759	0.05684
	87	0.00545	0.01824	0.04156	0.06651	0.12345					87	0.00545	0.03315	0.03554	0.05827	0.0576
	88	0.00603	0.0184	0.04131	0.06678	0.12372					88	0.00603	0.03351	0.03597	0.05846	0.05712
	89	0.00586	0.0184	0.04182	0.06687	0.12462					89	0.00586	0.03333	0.03597	0.05884	0.05892
	90	0.00553	0.01832	0.04165	0.06678	0.12516					90	0.00553	0.0336	0.03649	0.05951	0.05816
	91	0.00553	0.01832	0.04182	0.06687	0.12543					91	0.00553	0.03378	0.03692	0.0597	0.05873
	92	0.00562	0.01856	0.04148	0.06723	0.12543					92	0.00562	0.03405	0.03675	0.06095	0.05978
	93	0.00562	0.01816	0.04156	0.0675	0.12552					93	0.00562	0.03405	0.03718	0.06085	0.06016
	94	0.00553	0.0184	0.04173	0.06741	0.12561					94	0.00553	0.03414	0.03744	0.06104	0.06025
	95	0.00603	0.01856	0.04182	0.06732	0.12606					95	0.00603	0.03477	0.03744	0.062	0.06082
	96	0.00562	0.0184	0.04241	0.06822	0.12651					96	0.00562	0.0345	0.03796	0.06191	0.06111
	97	0.00578	0.01864	0.0419	0.06768	0.12696					97	0.00578	0.03432	0.03788	0.06191	0.06168
	98	0.00562	0.01888	0.04173	0.06804	0.12687					98	0.00562	0.03477	0.03814	0.06334	0.06063
	99	0.00586	0.01888	0.04173	0.06813	0.12696					99	0.00586	0.03504	0.03822	0.06296	0.06253
	100	0.00595	0.01888	0.04267	0.0684	0.12696					100	0.00595	0.03486	0.03796	0.06402	0.06281
	101	0.00578	0.01929	0.04224	0.06831	0.12723					101	0.00578	0.03504	0.03857	0.06478	0.06319
	102	0.00595	0.01913	0.0425	0.0684	0.12768					102	0.00595	0.03504	0.03883	0.06449	0.06319
	103	0.00586	0.0188	0.04241	0.06894	0.12813					103	0.00586	0.03558	0.03874	0.06526	0.06414
	104	0.00553	0.01872	0.04258	0.06858	0.12822					104	0.00553	0.03513	0.03918	0.06555	0.06471
	105	0.00636	0.01913	0.04267	0.06903	0.12939					105	0.00636	0.03549	0.03935	0.06622	0.06481
	106	0.00578	0.01913	0.04267	0.06876	0.12903					106	0.00578	0.03549	0.0397	0.06718	0.06547
	107	0.00553	0.01897	0.0425	0.06939	0.12858					107	0.00553	0.03567	0.0397	0.06679	0.06642
	108	0.00562	0.01945	0.03876	0.06948	0.12957					108	0.00562	0.03603	0.04013	0.06737	0.06642
	109	0.0062	0.01937	0.04292	0.06975	0.12912					109	0.0062	0.03576	0.03987	0.06804	0.06661
	110	0.00586	0.01897	0.03876	0.06966	0.13038					110	0.00586	0.03612	0.03996	0.06823	0.06708
	111	0.00586	0.01929	0.04318	0.06939	0.13011					111	0.00586	0.0354	0.04005	0.06862	0.06708
	112	0.00603	0.01953	0.04301	0.06975	0.13029					112	0.00603	0.03647	0.04039	0.0689	0.06737
	113	0.00553	0.01969	0.04335	0.07003	0.13101					113	0.00553	0.03656	0.04065	0.06938	0.06851
	114	0.00586	0.01945	0.04165	0.0703	0.13074					114	0.00586	0.03638	0.04022	0.07005	0.0687
	115	0.00578	0.01969	0.04292	0.06966	0.13128					115	0.00578	0.03656	0.04057	0.06986	0.06879
	116	0.00595	0.01945	0.04173	0.07012	0.13119					116	0.00595	0.03674	0.04074	0.06977	0.06955
	117	0.0057	0.01993	0.04352	0.07102	0.13147					117	0.0057	0.03692	0.04117	0.07053	0.06993
	118	0.00562	0.01913	0.04335	0.07066	0.13219					118	0.00562	0.03746	0.04161	0.0712	0.07012
	119	0.00603	0.01969	0.04318	0.07075	0.13201					119	0.00603	0.0371	0.04161	0.07168	0.07059
	120	0.00553	0.0201	0.0436	0.07102	0.13273					120	0.00553	0.03719	0.04152	0.07226	0.07088
	121	0.00586	0.01985	0.04394	0.0712	0.13246					121	0.00586	0.03737	0.04178	0.07187	0.07097
	122	0.0057	0.01969	0.04386	0.07138	0.133					122	0.0057	0.03755	0.04213	0.07302	0.07145
	123	0.00578	0.01977	0.04343	0.07165	0.13327					123	0.00578	0.03782	0.04256	0.0736	0.07211
	124	0.0057	0.02018	0.04403	0.07156	0.13336					124	0.0057	0.03818	0.04204	0.0736	0.07268
	125	0.00562	0.02018	0.04411	0.07138	0.13345					125	0.00562	0.038	0.04221	0.07379	0.07297
	126	0.0057	0.01993	0.04394	0.0721	0.13399					126	0.0057	0.038	0.04213	0.07494	0.07003
	127	0.00537	0.01993	0.04377	0.07156	0.13417					127	0.00537	0.038	0.04291	0.07513	0.07344
	128	0.00562	0.02001	0.04411	0.07237	0.1348					128	0.00562	0.038	0.04299	0.07523	0.07392
	129	0.00578	0.02001	0.04454	0.07219	0.13426					129	0.00578	0.03863	0.04317	0.0758	0.07486
	130	0.0057	0.02018	0.04394	0.07255	0.13507					130	0.0057	0.03854	0.04343	0.07619	0.07524
	131	0.00578	0.02001	0.04437	0.07264	0.13534					131	0.00578	0.03881	0.04395	0.07647	0.07581
	132	0.00603	0.02034	0.04394	0.07255	0.13588					132	0.00603	0.0389	0.04351	0.07667	0.076
	133	0.00553	0.02034	0.04462	0.07264	0.13615					133	0.00553	0.03908	0.0436	0.07667	0.07629
	134	0.00553	0.0201	0.04428	0.07282	0.13606					134	0.00553	0.03872	0.04369	0.0782	0.07638
	135	0.00578	0.02034	0.04445	0.07318	0.13579					135	0.00578	0.03899	0.04377	0.07791	0.07686
	136	0.00636	0.0205	0.04471	0.07309	0.13651					136	0.00636	0.03926	0.04412	0.07906	0.07714
	137	0.00537	0.02034	0.04437	0.073	0.13678					137	0.00537	0.03899	0.04386	0.07877	0.07781
	138	0.00578	0.02034	0.04445	0.07354	0.13696					138	0.00578	0.03917	0.04438	0.07944	0.07876
	139	0.0057	0.02042	0.04479	0.07381	0.1375					139	0.0057	0.03935	0.04464	0.08011	0.07876
	140	0.00562	0.02034	0.04284	0.07363	0.13759					140	0.00562	0.03962	0.04464	0.07992	0.07913
	141	0.00553	0.02026	0.04505	0.07354	0.13777					141	0.00553	0.03962	0.0449	0.08021	0.07923
	142	0.00553	0.0205	0.04462	0.07363	0.13768					142	0.00553	0.0398	0.04464	0.08117	0.07951
	143	0.00545	0.02026	0.04479	0.0739	0.1384					143	0.00545	0.0398	0.04533	0.08174	0.08027
	144	0.00578	0.02074	0.04496	0.07408	0.13894					144	0.00578	0.0398	0.04533	0.08107	0.08084
	145	0.00553	0.0209	0.04479	0.07453	0.13831					145	0.00553	0.04043	0.04525	0.08194	0.08103
	146	0.00586	0.0205	0.04479	0.07417	0.13885					146	0.00586	0.03998	0.04551	0.08222	0.08122
	147	0.00562	0.0209	0.0442	0.07444	0.13894					147	0.00562	0.04016	0.04516	0.08251	0.08179
	148	0.0057	0.0209	0.04318	0.07444	0.1393					148	0.0057	0.04034	0.04551	0.08309	0.08179
	149	0.0057	0.0205	0.0453	0.07543	0.1393					149	0.0057	0.04034	0.04516	0.08356	0.08255
	150	0.00529	0.02098	0.04522	0.07552	0.1403					150	0.00529	0.04034	0.04603	0.08443	0.08293
	151	0.00553	0.02106	0.0453	0.07525	0.13985					151	0.00553	0.04052	0.04585	0.08376	0.0834
	152	0.0057	0.02058	0.04377	0.07534	0.14039					152	0.0057	0.04079	0.04603	0.08491	0.08416
	153	0.00537	0.02098	0.04539	0.07579	0.14057					153	0.00537	0.04106	0.04629	0.08548	0.08407
	154	0.00586	0.02114	0.04054	0.07579	0.14111					154	0.00586	0.04052	0.04663	0.08519	0.08483
	155	0.00537	0.02074	0.04471	0.07561	0.14165					155	0.00537	0.04142	0.04655	0.08596	0.08521
	156	0.00529	0.02106	0.04556	0.07588	0.14111					156	0.00529	0.04124	0.04637	0.08606	0.08549
	157	0.00578	0.02082	0.04573	0.07552	0.14219					157	0.00578	0.04088	0.04637	0.08673	0.08559
	158	0.00545	0.02106	0.04573	0.07651	0.14138					158	0.00545	0.04133	0.04698	0.08692	0.08606
	159	0.00578	0.02139	0.04539	0.07651	0.14192					159	0.00578	0.04097	0.04672	0.0874	0.08654
	160	0.00595	0.0209	0.04581	0.07705	0.14192					160	0.00595	0.04124	0.04637	0.0873	0.08654
	161	0.00537	0.02114	0.04615	0.07687	0.14291					161	0.00537	0.04178	0.04707	0.08721	0.08729
	162	0.00545	0.02131	0.04624	0.07705	0.14309					162	0.00545	0.04142	0.04681	0.08855	0.08786
	163	0.00553	0.02123	0.04607	0.07705	0.14318					163	0.00553	0.04124	0.04707	0.08816	0.08758
	164	0.00545	0.02139	0.0459	0.07733	0.14327					164	0.00545	0.0416	0.04733	0.08864	0.08853
	165	0.00578	0.02163	0.04547	0.07696	0.14363					165	0.00578	0.04195	0.04759	0.0897	0.08891
	166	0.00562	0.02098	0.0459	0.07778	0.14408					166	0.00562	0.04195	0.04767	0.08931	0.08938
	167	0.00553	0.02147	0.0459	0.07796	0.14435					167	0.00553	0.04213	0.04698	0.09037	0.08948
	168	0.00595	0.02155	0.04607	0.07778	0.14444					168	0.00595	0.04213	0.04724	0.09075	0.09033
	169	0.00562	0.02171	0.04607	0.07787	0.14444					169	0.00562	0.04231	0.04819	0.09066	0.09024
	170	0.00529	0.02155	0.04615	0.07796	0.14516					170	0.00529	0.04231	0.04828	0.09142	0.09071
	171	0.00545	0.02171	0.04607	0.0785	0.1448					171	0.00545	0.04222	0.04793	0.09161	0.091
	172	0.00553	0.02147	0.04658	0.07823	0.14525					172	0.00553	0.04267	0.04828	0.09142	0.09213
	173	0.00545	0.02179	0.04641	0.07687	0.14498					173	0.00545	0.04267	0.04828	0.09171	0.09175
	174	0.0057	0.02163	0.04641	0.07922	0.14552					174	0.0057	0.04294	0.04863	0.09238	0.08938
	175	0.00578	0.02163	0.04581	0.07931	0.1457					175	0.00578	0.04267	0.04897	0.09276	0.09299
	176	0.00578	0.02163	0.04709	0.07895	0.14615					176	0.00578	0.04267	0.0488	0.09315	0.09289
	177	0.00545	0.02155	0.04649	0.07922	0.14633					177	0.00545	0.04285	0.04854	0.09372	0.09356
	178	0.00537	0.02187	0.04658	0.0794	0.14624					178	0.00537	0.04312	0.0488	0.09401	0.09432
	179	0.00529	0.02179	0.04675	0.07949	0.14669					179	0.00529	0.04285	0.04889	0.09449	0.09451
	180	0.00553	0.02163	0.047	0.07958	0.14687					180	0.00553	0.0433	0.04906	0.09391	0.09479
	181	0.00529	0.02195	0.04683	0.07949	0.14732					181	0.00529	0.04339	0.04958	0.09535	0.09508
	182	0.0052	0.02171	0.04683	0.07985	0.14759					182	0.0052	0.04321	0.04889	0.09516	0.09545
	183	0.00545	0.02211	0.047	0.08003	0.1475					183	0.00545	0.04375	0.04923	0.09564	0.09593
	184	0.00562	0.02163	0.04683	0.08048	0.14804					184	0.00562	0.04339	0.04932	0.09612	0.09716
	185	0.00553	0.02203	0.04709	0.08039	0.14813					185	0.00553	0.04375	0.04984	0.09574	0.09726
	186	0.00545	0.02235	0.04726	0.08066	0.14759					186	0.00545	0.04384	0.04958	0.09708	0.09716
	187	0.0052	0.02227	0.047	0.08048	0.14832					187	0.0052	0.04348	0.04993	0.09708	0.09792
	188	0.0052	0.02244	0.04726	0.08075	0.14877					188	0.0052	0.04357	0.04984	0.09746	0.0984
	189	0.00529	0.02227	0.047	0.08048	0.14922					189	0.00529	0.04402	0.05001	0.09736	0.09821
	190	0.00537	0.02187	0.04615	0.08129	0.14913					190	0.00537	0.04402	0.05045	0.09851	0.09944
	191	0.00537	0.02203	0.04573	0.08147	0.14904					191	0.00537	0.04402	0.0501	0.09832	0.09916
	192	0.0057	0.02187	0.04751	0.08129	0.15012					192	0.0057	0.04429	0.05027	0.0988	0.09745
	193	0.00529	0.02195	0.04751	0.08129	0.1503					193	0.00529	0.04411	0.05019	0.09938	0.09991
	194	0.00553	0.02244	0.04777	0.08174	0.15021					194	0.00553	0.04447	0.05045	0.09966	0.10029
	195	0.00512	0.02227	0.04777	0.08183	0.15012					195	0.00512	0.04438	0.05071	0.09986	0.10058
	196	0.00553	0.02203	0.0476	0.08192	0.15066					196	0.00553	0.04438	0.05062	0.09995	0.10115
	197	0.0057	0.02219	0.04709	0.08201	0.1503					197	0.0057	0.04447	0.05071	0.10072	0.10172
	198	0.0052	0.02235	0.04768	0.08192	0.15156					198	0.0052	0.04456	0.05062	0.10072	0.10248
	199	0.0057	0.02235	0.04777	0.08201	0.15129					199	0.0057	0.04465	0.05088	0.1011	0.10086
	200	0.00496	0.02244	0.04692	0.08246	0.15129					200	0.00496	0.04501	0.05097	0.10177	0.10305
	201	0.00545	0.02227	0.04811	0.08255	0.15174					201	0.00545	0.04537	0.05062	0.10216	0.10314
	202	0.00529	0.02235	0.04675	0.08264	0.15138					202	0.00529	0.04474	0.05105	0.10206	0.10371
	203	0.00504	0.02227	0.04828	0.08291	0.15219					203	0.00504	0.04492	0.05105	0.10225	0.10428
	204	0.00562	0.02235	0.04819	0.083	0.15264					204	0.00562	0.04519	0.0514	0.10321	0.10447
	205	0.00553	0.02235	0.04811	0.08291	0.15273					205	0.00553	0.04519	0.05131	0.10311	0.10475
	206	0.00529	0.02284	0.04794	0.08327	0.153					206	0.00529	0.04537	0.05123	0.10369	0.10504
	207	0.00529	0.02276	0.04828	0.08336	0.15327					207	0.00529	0.04546	0.05079	0.10379	0.1057
	208	0.00471	0.02227	0.04862	0.08345	0.1539					208	0.00471	0.04573	0.05123	0.10331	0.10532
	209	0.00537	0.02227	0.04828	0.0839	0.15372					209	0.00537	0.04573	0.0514	0.10426	0.1058
	210	0.0052	0.0226	0.04539	0.08381	0.15408					210	0.0052	0.04546	0.05157	0.10465	0.10675
	211	0.00512	0.02227	0.0487	0.08417	0.15444					211	0.00512	0.04537	0.05201	0.10484	0.10656
	212	0.00529	0.0226	0.04811	0.08417	0.15417					212	0.00529	0.04564	0.05175	0.10474	0.10713
	213	0.0052	0.02227	0.04845	0.08453	0.15408					213	0.0052	0.04573	0.05201	0.10589	0.10798
	214	0.00537	0.02284	0.04785	0.08426	0.15426					214	0.00537	0.04555	0.05209	0.10609	0.10807
	215	0.0052	0.02292	0.04777	0.08463	0.15453					215	0.0052	0.04555	0.05209	0.1057	0.10817
	216	0.00529	0.02268	0.04887	0.08499	0.15561					216	0.00529	0.04609	0.05209	0.10628	0.10684
	217	0.00545	0.02268	0.04921	0.08562	0.15516					217	0.00545	0.04609	0.05253	0.10733	0.1094
	218	0.00545	0.02276	0.04887	0.08508	0.15498					218	0.00545	0.04591	0.05261	0.10695	0.1094
	219	0.00504	0.02268	0.0487	0.08499	0.15543					219	0.00504	0.04609	0.0527	0.10752	0.11045
	220	0.00537	0.02308	0.04836	0.08535	0.15606					220	0.00537	0.04627	0.05253	0.10752	0.11045
	221	0.00545	0.02276	0.04887	0.0858	0.15642					221	0.00545	0.04582	0.05287	0.1081	0.11159
	222	0.00504	0.02308	0.04879	0.08598	0.15642					222	0.00504	0.04663	0.05279	0.10858	0.11149
	223	0.00529	0.02308	0.0493	0.08607	0.15679					223	0.00529	0.04627	0.0527	0.10867	0.11187
	224	0.00545	0.023	0.04879	0.08598	0.15724					224	0.00545	0.04636	0.05261	0.10925	0.11244
	225	0.00479	0.023	0.0493	0.08661	0.15706					225	0.00479	0.04636	0.05322	0.10896	0.1131
	226	0.00537	0.02324	0.04921	0.08616	0.15724					226	0.00537	0.04654	0.05287	0.10973	0.1132
	227	0.00553	0.023	0.04675	0.08634	0.15778					227	0.00553	0.04681	0.05313	0.10992	0.11386
	228	0.00504	0.02308	0.04921	0.08661	0.15751					228	0.00504	0.04672	0.05322	0.10982	0.11462
	229	0.00537	0.02316	0.0493	0.0867	0.15814					229	0.00537	0.04699	0.05296	0.10973	0.11121
	230	0.00529	0.02292	0.04938	0.08616	0.15823					230	0.00529	0.04645	0.05374	0.11107	0.11491
	231	0.00512	0.023	0.04964	0.08697	0.15877					231	0.00512	0.04744	0.05339	0.11049	0.11576
	232	0.00504	0.02348	0.04921	0.08706	0.15895					232	0.00504	0.04699	0.05331	0.11155	0.11623
	233	0.00529	0.023	0.04972	0.08733	0.15958					233	0.00529	0.04717	0.05365	0.11155	0.11605
	234	0.00496	0.023	0.04913	0.08742	0.15913					234	0.00496	0.0469	0.05383	0.11203	0.1168
	235	0.00529	0.02324	0.04955	0.08751	0.15985					235	0.00529	0.04717	0.05391	0.11231	0.1169
	236	0.00529	0.0234	0.04726	0.08769	0.15949					236	0.00529	0.04744	0.05357	0.1126	0.11775
	237	0.00537	0.023	0.04964	0.08787	0.15994					237	0.00537	0.04752	0.05365	0.11308	0.11234
	238	0.00512	0.02332	0.04964	0.08796	0.16021					238	0.00512	0.04779	0.05374	0.11327	0.11832
	239	0.00537	0.02308	0.05023	0.08832	0.15994					239	0.00537	0.04752	0.05409	0.11414	0.11899
	240	0.0052	0.023	0.04955	0.0885	0.16039					240	0.0052	0.04761	0.054	0.11356	0.11918
	241	0.00496	0.02308	0.05023	0.08886	0.16039					241	0.00496	0.04788	0.05435	0.11404	0.11946
	242	0.00463	0.0234	0.05023	0.08877	0.16093					242	0.00463	0.04806	0.05461	0.11461	0.12003
	243	0.00504	0.02365	0.04981	0.08886	0.16192					243	0.00504	0.04797	0.05469	0.11481	0.12032
	244	0.00529	0.02332	0.05015	0.08931	0.16138					244	0.00529	0.0477	0.05435	0.11509	0.11642
	245	0.00529	0.02397	0.05006	0.08931	0.16165					245	0.00529	0.04797	0.05452	0.11586	0.12088
	246	0.00479	0.02348	0.04998	0.08931	0.16156					246	0.00479	0.04815	0.05426	0.11596	0.12155
	247	0.0052	0.02373	0.0504	0.08949	0.1621					247	0.0052	0.04815	0.05443	0.11615	0.12174
	248	0.00471	0.02332	0.05006	0.08985	0.16201					248	0.00471	0.04815	0.05469	0.11605	0.12307
	249	0.00496	0.02365	0.0504	0.08976	0.16237					249	0.00496	0.04824	0.05469	0.11672	0.12307
	250	0.00504	0.02373	0.05032	0.08931	0.16255					250	0.00504	0.0486	0.05504	0.1172	0.12392
	251	0.00537	0.02365	0.04998	0.08976	0.16246					251	0.00537	0.04806	0.05513	0.11711	0.1244
	252	0.00504	0.02357	0.0504	0.09021	0.16345					252	0.00504	0.04788	0.05478	0.11816	0.12411
	253	0.00504	0.02381	0.05057	0.0903	0.163					253	0.00504	0.04851	0.05513	0.11806	0.12506
	254	0.00471	0.02332	0.05091	0.09057	0.16345					254	0.00471	0.04851	0.05495	0.11787	0.12525
	255	0.00512	0.02381	0.05049	0.0903	0.1639					255	0.00512	0.04914	0.0553	0.11826	0.12534
	256	0.00504	0.02357	0.05066	0.09084	0.1639					256	0.00504	0.04914	0.05513	0.11854	0.12202
	257	0.00529	0.02381	0.05032	0.09066	0.16408					257	0.00529	0.04923	0.05547	0.11912	0.12667
	258	0.00512	0.02373	0.05091	0.09111	0.16435					258	0.00512	0.04905	0.05539	0.12008	0.12686
	259	0.00537	0.02365	0.051	0.09138	0.16462					259	0.00537	0.04887	0.05521	0.11989	0.12686
	260	0.00496	0.02381	0.05108	0.09147	0.1648					260	0.00496	0.04887	0.05565	0.12017	0.12781
	261	0.0052	0.02397	0.051	0.09211	0.16516					261	0.0052	0.04914	0.05565	0.12056	0.12885
	262	0.00487	0.02357	0.05125	0.0912	0.16489					262	0.00487	0.04878	0.05565	0.12113	0.12876
	263	0.00496	0.02365	0.05108	0.09147	0.16526					263	0.00496	0.04932	0.05565	0.12094	0.12904
	264	0.00479	0.02381	0.05168	0.09183	0.16562					264	0.00479	0.04887	0.05617	0.12171	0.1298
	265	0.00504	0.02397	0.05074	0.09202	0.16634					265	0.00504	0.04923	0.05625	0.12161	0.12971
	266	0.00487	0.02397	0.05142	0.09202	0.16598					266	0.00487	0.0495	0.05617	0.12171	0.1262
	267	0.0052	0.02405	0.05117	0.09238	0.16652					267	0.0052	0.04977	0.05608	0.12247	0.13085
	268	0.00512	0.02421	0.05134	0.0922	0.16643					268	0.00512	0.04905	0.05599	0.12276	0.12753
	269	0.00496	0.02421	0.05168	0.09256	0.16652					269	0.00496	0.04941	0.05599	0.12238	0.13208
	270	0.00446	0.02405	0.05176	0.09292	0.16733					270	0.00446	0.04995	0.05643	0.12295	0.12734
	271	0.00487	0.02389	0.05117	0.09337	0.16724					271	0.00487	0.04986	0.05608	0.12343	0.13246
	272	0.0052	0.02413	0.05091	0.09283	0.16805					272	0.0052	0.04995	0.05608	0.12314	0.13341
	273	0.0052	0.02413	0.05151	0.09265	0.16814					273	0.0052	0.04968	0.05608	0.12401	0.13331
	274	0.00487	0.02405	0.05202	0.0931	0.16796					274	0.00487	0.04986	0.05634	0.1241	0.13455
	275	0.00496	0.02373	0.05176	0.09355	0.16832					275	0.00496	0.05013	0.05625	0.12506	0.13455
	276	0.00463	0.02413	0.05176	0.09328	0.16796					276	0.00463	0.04959	0.05643	0.12506	0.13559
	277	0.00504	0.02429	0.05185	0.09373	0.16886					277	0.00504	0.05022	0.05669	0.12516	0.13512
	278	0.00496	0.0247	0.05176	0.09373	0.16913					278	0.00496	0.05031	0.0566	0.12563	0.13512
	279	0.00496	0.02429	0.05193	0.09391	0.16868					279	0.00496	0.05031	0.05677	0.1264	0.13607
	280	0.00496	0.02429	0.05185	0.09445	0.16904					280	0.00496	0.05094	0.05695	0.12592	0.13635
	281	0.00504	0.02461	0.05176	0.09427	0.16976					281	0.00504	0.05022	0.05721	0.1264	0.1372
	282	0.00512	0.02445	0.05253	0.09427	0.17012					282	0.00512	0.05085	0.05686	0.12631	0.13701
	283	0.00504	0.02478	0.05236	0.09436	0.16967					283	0.00504	0.05031	0.05703	0.12765	0.13777
	284	0.00471	0.02429	0.05227	0.09445	0.17048					284	0.00471	0.05049	0.05677	0.12784	0.13844
	285	0.00487	0.02429	0.05176	0.09463	0.17003					285	0.00487	0.05085	0.05695	0.12707	0.1391
	286	0.00512	0.02453	0.0521	0.09463	0.17066					286	0.00512	0.05112	0.05703	0.12813	0.13948
	287	0.00471	0.02453	0.05304	0.09508	0.17084					287	0.00471	0.05076	0.05729	0.12813	0.14034
	288	0.00512	0.02453	0.05244	0.09571	0.17102					288	0.00512	0.05094	0.05729	0.12832	0.14053
	289	0.00504	0.02421	0.05202	0.09553	0.17075					289	0.00504	0.05112	0.05703	0.1287	0.13872
	290	0.0052	0.02494	0.05295	0.09544	0.17147					290	0.0052	0.05103	0.0579	0.12889	0.14119
	291	0.00537	0.02478	0.05287	0.09625	0.17174					291	0.00537	0.05148	0.05773	0.12937	0.14176
	292	0.00529	0.02478	0.05287	0.09553	0.17183					292	0.00529	0.05103	0.05773	0.12947	0.14252
	293	0.00504	0.02502	0.05287	0.09625	0.17219					293	0.00504	0.05166	0.05764	0.12966	0.14318
	294	0.00496	0.02486	0.05304	0.0967	0.17282					294	0.00496	0.05085	0.0579	0.131	0.13967
	295	0.00529	0.02445	0.05312	0.09679	0.17282					295	0.00529	0.05175	0.05833	0.13062	0.14385
	296	0.00504	0.02478	0.0527	0.0967	0.17219					296	0.00504	0.05175	0.0579	0.13138	0.14394
	297	0.00504	0.45767	0.05074	0.62419	0.17327					297	0.00504	0.05175	0.05773	0.13158	0.14489
	298	0.00487	0.86765	0.67021	0.93872	0.16814					298	0.00487	0.08867	0.22502	0.1241	0.14518
	299	0.78606	0.94593	0.93965	0.97657	0.8324					299	0.78606	0.58135	0.68189	0.51605	0.8719
	300	0.89592	0.98547	0.98895	0.98378	0.98288					300	0.89592	0.75564	0.92459	0.81313	0.91271
	301	0.94796	0.9887	0.9898	0.99099	0.98558					301	0.94796	0.90387	0.97053	0.95783	0.9554
	302	0.97439	0.99274	0.9949	0.99279	0.99009					302	0.97439	0.93352	0.98266	0.97413	0.9611
	303	0.99504	0.99354	0.99065	0.99549	0.99279					303	0.99504	0.95508	0.987	0.98275	0.96964
	304	0.99752	0.99677	0.9983	0.9973	0.99369					304	0.99752	0.96317	0.9818	0.99521	0.97343
	305	0.99752	0.99596	0.9966	0.9982	0.99459					305	0.99752	0.97485	0.99307	0.99808	0.97723
	306	0.99587	0.99596	0.9966	0.9973	0.99549					306	0.99587	0.98113	0.99133	0.99617	0.98577
	307	0.9967	0.99758	0.99745	0.9991	0.9964					307	0.9967	0.98563	0.99567	0.99617	0.98482
	308	0.99835	0.99758	0.9966	0.9973	0.9973					308	0.99835	0.98563	0.9974	0.99617	0.98861
	309	1.00083	0.99758	0.99575	0.9991	0.9964					309	1.00083	0.98742	0.9974	0.99808	0.98861
	310	0.99835	0.99758	0.99745	0.9991	0.9964					310	0.99835	0.98922	0.99913	1	0.98956
	311	0.99917	0.99839	0.9983	1	1.0009					311	0.99917	0.98832	0.99913	0.99808	0.99051
	312	0.99752	0.99919	0.9983	0.9982	0.9991					312	0.99752	0.98922	0.99827	1	0.99241
	313	0.99752	0.99919	0.9966	0.9991	0.9991					313	0.99752	0.99191	0.99913	1	0.99526
	314	1.00083	0.99758	0.99745	0.9991	0.9991					314	1.00083	0.99102	1	1	0.99526
	315	0.99835	0.99839	0.9983	1	0.9991					315	0.99835	0.99371	0.99913	0.99808	0.99431
	316	0.99835	0.99919	0.9983	1	0.9991					316	0.99835	0.99461	0.99913	0.99808	0.99431
	317	0.99917	0.99919	0.99915	1	1.0009					317	0.99917	0.99551	0.99913	1	0.99715
	318	0.99917	0.99919	0.99405	1.0009	1.0009					318	0.99917	0.9982	0.99913	0.99904	0.99715
	319	0.99835	0.99919	0.99915	1	0.9991					319	0.99835	0.9973	0.99913	1	0.99715
	320	0.99917	1	0.9983	1	0.9982					320	0.99917	0.99641	1.00087	1	0.9981
	321	1	0.99919	0.9983	1	1					321	1	0.9982	1	1	0.99715
	322	1	0.99919	1	0.9991	0.9991					322	1	0.9973	1	1.00096	0.9962
	323	0.99917	0.99919	0.99915	1.0009	1					323	0.99917	0.9973	0.99913	0.99904	0.99715
	324	0.99917	0.99839	1	0.9991	1					324	0.99917	0.9982	0.99913	0.99904	0.99715
	325	1	0.99919	0.9983	1.0009	1					325	1	0.9973	1	1	0.9981
Ch-C8		blank	4 µM	6 µM	8 µM	10 µM				Ch-H		blank	4 µM	6 µM	8 µM	10 µM
	Time (s)	Normalized intensity									Time (s)	Normalized intensity
	0	0	0	0	0	0					0	0	0	0	0	0
	1	-8.26037e-05	0.00183	0.00392	0.00473	0.00173					1	-8.26037e-05	-7.46046e-05	0.000218882	-0.00594	-0.0051
	2	0.00124	0.00358	0.00775	0.00544	0.00575					2	0.00124	7.46046e-05	0.000145921	0.00151	-0.000121477
	3	-0.000991244	0.00425	0.0098	0.00652	0.00756					3	-0.000991244	7.46046e-05	0.000145921	-0.000324009	0.00292
	4	-0.000660829	0.00483	0.00997	0.00803	0.00781					4	-0.000660829	7.46046e-05	7.29607e-05	-0.00119	-0.00109
	5	0.000578226	0.00608	0.01014	0.00634	0.00846					5	0.000578226	-0.000522232	0.000510725	0.000108003	-0.00207
	6	-0.00090864	0.00725	0.01065	0.00848	0.00879					6	-0.00090864	0.000596837	0.000656647	-0.000540015	-0.0062
	7	0.000743433	0.00683	0.0115	0.00937	0.01035					7	0.000743433	0.000223814	0.00094849	-0.00313	-0.00449
	8	0.00165	0.00766	0.01124	0.0108	0.01052					8	0.00165	0.000447628	0.000510725	-0.000324009	-0.00389
	9	0.00107	0.00758	0.01278	0.01071	0.0106					9	0.00107	0.000596837	0.000583686	0.000540015	-0.00498
	10	0.0019	0.00858	0.01303	0.0116	0.01085					10	0.0019	0.000522232	0.000656647	-0.000648018	-0.00316
	11	0.00215	0.00891	0.01363	0.01196	0.01167					11	0.00215	0.000447628	0.000875529	-0.00259	-0.00279
	12	0.0024	0.00933	0.01346	0.01232	0.01224					12	0.0024	0.000522232	0.000875529	-0.000756021	-0.00207
	13	0.00248	0.00966	0.01354	0.01276	0.01216					13	0.00248	0.000447628	0.00139	-0.00432	-0.00231
	14	0.00132	0.01025	0.01414	0.01125	0.01159					14	0.00132	0.000596837	0.00146	-0.00184	-0.0017
	15	0.00215	0.01033	0.01499	0.01276	0.01241					15	0.00215	0.000820651	0.00102	-0.00227	-0.000728863
	16	0.00289	0.01108	0.01491	0.0133	0.01233					16	0.00289	0.00112	0.00124	-0.00184	-0.00231
	17	0.00322	0.01091	0.01576	0.01384	0.01315					17	0.00322	0.00119	0.00153	-0.00162	-0.00219
	18	0.00281	0.0115	0.01567	0.01366	0.0129					18	0.00281	0.00119	0.00175	-0.0014	-0.00449
	19	0.00289	0.01108	0.01593	0.0141	0.01331					19	0.00289	0.00112	0.00175	-0.00119	-0.00352
	20	0.00281	0.01158	0.01636	0.01491	0.01331					20	0.00281	0.00104	0.00168	-0.00119	-0.00243
	21	0.00347	0.01183	0.01636	0.01517	0.01274					21	0.00347	0.00127	0.00161	-0.00162	-0.00304
	22	0.00306	0.01241	0.0167	0.01571	0.01381					22	0.00306	0.00134	0.00153	-0.000648018	-0.00255
	23	0.00363	0.0125	0.01704	0.01535	0.01389					23	0.00363	0.00134	0.0019	-0.0014	-0.00292
	24	0.00363	0.01258	0.01678	0.01562	0.01364					24	0.00363	0.00164	0.00204	-0.00281	-0.00279
	25	0.00339	0.01316	0.01763	0.01607	0.01372					25	0.00339	0.00164	0.00226	-0.000864024	-0.00231
	26	0.00388	0.01291	0.01814	0.01598	0.01381					26	0.00388	0.00157	0.00212	-0.00108	-0.00219
	27	0.00297	0.01316	0.01738	0.01705	0.01446					27	0.00297	0.00157	0.00204	-0.0013	-0.00182
	28	0.00405	0.01341	0.01797	0.01732	0.01446					28	0.00405	0.00157	0.00248	-0.00119	-0.00158
	29	0.00355	0.01325	0.01814	0.01714	0.01446					29	0.00355	0.00172	0.00233	-0.000648018	-0.00219
	30	0.00372	0.01341	0.01874	0.0175	0.01446					30	0.00372	0.00201	0.00241	-0.000324009	-0.00231
	31	0.0038	0.01391	0.01891	0.01794	0.01487					31	0.0038	0.00157	0.00263	-0.000756021	-0.00267
	32	0.00372	0.01391	0.01866	0.01687	0.0152					32	0.00372	0.00179	0.00241	-0.00248	-0.00231
	33	0.00413	0.01475	0.01934	0.01785	0.01487					33	0.00413	0.00187	0.00263	-0.00119	-0.00352
	34	0.00454	0.01466	0.01951	0.01821	0.01504					34	0.00454	0.00179	0.00285	-0.000756021	-0.00279
	35	0.00421	0.01441	0.01985	0.01839	0.01504					35	0.00421	0.00209	0.00285	-0.000972027	-0.00207
	36	0.00413	0.01466	0.01993	0.01883	0.01553					36	0.00413	0.00201	0.00292	-0.00194	-0.00292
	37	0.00438	0.015	0.01993	0.0191	0.01578					37	0.00438	0.00209	0.00306	-0.000864024	-0.00207
	38	0.00405	0.0155	0.0201	0.01928	0.0152					38	0.00405	0.00201	0.00314	-0.00151	-0.00267
	39	0.00454	0.01516	0.01993	0.0191	0.01512					39	0.00454	0.00239	0.00306	-0.00162	-0.00207
	40	0.00479	0.01566	0.02019	0.01964	0.01602					40	0.00479	0.00239	0.00336	-0.00151	-0.0017
	41	0.00471	0.0155	0.02044	0.02035	0.01586					41	0.00471	0.00231	0.00314	-0.00108	-0.00182
	42	0.00479	0.01575	0.02087	0.02008	0.0157					42	0.00479	0.00209	0.00292	-0.00194	-0.00219
	43	0.00496	0.01633	0.02096	0.02017	0.01553					43	0.00496	0.00224	0.00343	-0.000972027	-0.00219
	44	0.00471	0.01616	0.02172	0.02035	0.01602					44	0.00471	0.00246	0.0035	-0.00119	-0.00231
	45	0.00487	0.01608	0.02172	0.0208	0.0157					45	0.00487	0.00261	0.00358	-0.000972027	-0.00158
	46	0.00504	0.01625	0.02198	0.02044	0.01635					46	0.00504	0.00261	0.00343	-0.000540015	-0.00158
	47	0.00487	0.01641	0.02198	0.02062	0.01619					47	0.00487	0.00276	0.0035	-0.000648018	-0.0017
	48	0.00529	0.01575	0.02189	0.02133	0.0166					48	0.00529	0.00269	0.0035	-0.00108	-0.00146
	49	0.00504	0.01691	0.02198	0.02205	0.01676					49	0.00504	0.00254	0.00387	-0.000864024	-0.00134
	50	0.00487	0.01708	0.0224	0.02187	0.01709					50	0.00487	0.00261	0.00372	-0.000324009	-0.00207
	51	0.00529	0.01683	0.02266	0.02223	0.01685					51	0.00529	0.00261	0.00372	-0.000432012	-0.00134
	52	0.00487	0.01733	0.02223	0.0224	0.01709					52	0.00487	0.00298	0.00365	-0.000540015	-0.00134
	53	0.0052	0.01758	0.02257	0.02321	0.0175					53	0.0052	0.00239	0.00409	-0.00108	-0.00231
	54	0.00504	0.01733	0.023	0.02321	0.01701					54	0.00504	0.00239	0.00387	0	-0.00279
	55	0.00487	0.01766	0.023	0.02312	0.01717					55	0.00487	0.00306	0.00409	-0.000216006	-0.00121
	56	0.0052	0.01783	0.02326	0.02348	0.0175					56	0.0052	0.00328	0.00438	-0.000864024	-0.00182
	57	0.00504	0.01766	0.02343	0.02401	0.01742					57	0.00504	0.00313	0.00423	-0.000432012	-0.00146
	58	0.00512	0.01833	0.02309	0.02401	0.01742					58	0.00512	0.00291	0.00423	-0.000432012	-0.00109
	59	0.00545	0.01841	0.02377	0.02383	0.01759					59	0.00545	0.00336	0.00423	0.000108003	-0.0017
	60	0.00545	0.01833	0.02351	0.02428	0.018					60	0.00545	0.00343	0.0046	-0.000108003	-0.00158
	61	0.00537	0.01841	0.02411	0.02473	0.01775					61	0.00537	0.00328	0.00452	-0.000432012	-0.00134
	62	0.0052	0.01858	0.02411	0.02464	0.01759					62	0.0052	0.0038	0.00452	0.000216006	-0.000607386
	63	0.00545	0.01925	0.02411	0.02508	0.01783					63	0.00545	0.00373	0.0046	-0.000108003	-0.000971817
	64	0.00529	0.01883	0.02436	0.02481	0.01833					64	0.00529	0.00388	0.00452	-0.000108003	-0.00121
	65	0.00545	0.01933	0.02419	0.02589	0.01808					65	0.00545	0.00388	0.00467	-0.000216006	-0.000971817
	66	0.00553	0.01891	0.0247	0.02508	0.01833					66	0.00553	0.00388	0.0043	0.000216006	-0.00158
	67	0.0052	0.01925	0.02513	0.02571	0.01841					67	0.0052	0.00403	0.00496	0.000324009	-0.000971817
	68	0.00545	0.01941	0.02496	0.02624	0.01816					68	0.00545	0.00366	0.00474	0	-0.0017
	69	0.0057	0.01925	0.02479	0.02589	0.01865					69	0.0057	0.00403	0.00489	0.000540015	-0.00231
	70	0.00545	0.01975	0.02522	0.02669	0.01857					70	0.00545	0.00388	0.00496	0.000324009	-0.00158
	71	0.00537	0.01975	0.02496	0.02731	0.01865					71	0.00537	0.00425	0.00496	0.000432012	-0.00146
	72	0.00537	0.01975	0.02513	0.02722	0.0189					72	0.00537	0.00313	0.00518	0.000756021	-0.00194
	73	0.00586	0.01941	0.02564	0.02705	0.01882					73	0.00586	0.0041	0.00518	-0.000432012	-0.0017
	74	0.00578	0.02008	0.02522	0.02767	0.01874					74	0.00578	0.00418	0.00511	0.000540015	-0.00109
	75	0.00545	0.02016	0.02598	0.02731	0.01915					75	0.00545	0.0044	0.00525	0.000864024	-0.00146
	76	0.0057	0.02058	0.02581	0.02803	0.01939					76	0.0057	0.00433	0.00525	0.000108003	-0.00255
	77	0.00578	0.02066	0.02598	0.02812	0.01923					77	0.00578	0.00425	0.00525	0.000432012	-0.00243
	78	0.00537	0.02041	0.02615	0.02785	0.01939					78	0.00537	0.0041	0.0054	0.000864024	-0.00207
	79	0.00586	0.02074	0.02632	0.0283	0.01956					79	0.00586	0.00463	0.00525	0.000756021	-0.00182
	80	0.0057	0.02099	0.02666	0.02874	0.01923					80	0.0057	0.00448	0.00547	-0.000864024	-0.00158
	81	0.00578	0.02074	0.02641	0.02928	0.01972					81	0.00578	0.00433	0.00547	0.000648018	-0.00158
	82	0.0057	0.02091	0.02641	0.02919	0.01997					82	0.0057	0.0047	0.00533	0.00108	-0.000485909
	83	0.0057	0.02091	0.02666	0.02955	0.01972					83	0.0057	0.00425	0.00562	-0.000216006	-0.000728863
	84	0.00603	0.02133	0.02658	0.02955	0.0198					84	0.00603	0.00455	0.00591	0.00108	-0.00085034
	85	0.00529	0.02124	0.027	0.02972	0.02005					85	0.00529	0.00463	0.00576	0.0014	-0.000728863
	86	0.0057	0.02133	0.02692	0.03053	0.01989					86	0.0057	0.00477	0.00591	0.0014	-0.000607386
	87	0.00545	0.02149	0.02726	0.03026	0.01972					87	0.00545	0.00433	0.00584	0.00184	-0.00109
	88	0.00603	0.02166	0.02743	0.03088	0.02005					88	0.00603	0.00492	0.00576	0.00108	-0.00121
	89	0.00586	0.02183	0.02734	0.0308	0.02013					89	0.00586	0.00455	0.00591	0.0014	-0.00219
	90	0.00553	0.02183	0.02752	0.03088	0.02046					90	0.00553	0.005	0.00591	0.0013	-0.00085034
	91	0.00553	0.02249	0.02769	0.03106	0.02063					91	0.00553	0.00507	0.00591	0.000648018	-0.000971817
	92	0.00562	0.02216	0.02786	0.03142	0.02054					92	0.00562	0.00515	0.00613	0.00119	-0.000364431
	93	0.00562	0.02241	0.02777	0.03115	0.02071					93	0.00562	0.00515	0.00635	0.00162	-0.00109
	94	0.00553	0.02283	0.02828	0.03169	0.02063					94	0.00553	0.00492	0.00606	0.00162	-0.000607386
	95	0.00603	0.02258	0.02794	0.03204	0.02063					95	0.00603	0.005	0.00649	0.000864024	-0.00085034
	96	0.00562	0.02291	0.02845	0.03169	0.02071					96	0.00562	0.0053	0.00606	0.000756021	-0.000364431
	97	0.00578	0.02266	0.02871	0.03294	0.02038					97	0.00578	0.00552	0.00635	0.00162	0.000242954
	98	0.00562	0.02299	0.02811	0.03267	0.02137					98	0.00562	0.00492	0.00635	0.00184	-0.00109
	99	0.00586	0.02291	0.02811	0.03276	0.02071					99	0.00586	0.005	0.00627	0.00205	-0.000485909
	100	0.00595	0.02308	0.02871	0.03303	0.02087					100	0.00595	0.0056	0.00613	0.00238	0.000364431
	101	0.00578	0.02299	0.02879	0.03312	0.02071					101	0.00578	0.00545	0.00649	0.0014	-0.000121477
	102	0.00595	0.02341	0.02913	0.03365	0.02169					102	0.00595	0.00567	0.00649	0.000972027	-0.000364431
	103	0.00586	0.02358	0.0293	0.03392	0.02128					103	0.00586	0.00574	0.00635	0.00227	-0.000607386
	104	0.00553	0.02358	0.0293	0.03356	0.02137					104	0.00553	0.005	0.00649	0.00151	-0.000607386
	105	0.00636	0.02341	0.02905	0.03383	0.02145					105	0.00636	0.0056	0.00657	0.00227	-0.000121477
	106	0.00578	0.02366	0.02922	0.03401	0.02153					106	0.00578	0.00567	0.00635	0.00248	-0.000242954
	107	0.00553	0.02391	0.0293	0.03374	0.02104					107	0.00553	0.00597	0.00671	0.00227	-0.00085034
	108	0.00562	0.02374	0.02939	0.03419	0.02153					108	0.00562	0.00567	0.00649	0.00248	0
	109	0.0062	0.02374	0.02947	0.03499	0.02178					109	0.0062	0.00582	0.00657	0.00248	0.000242954
	110	0.00586	0.02383	0.02999	0.03472	0.02169					110	0.00586	0.00597	0.00693	0.00313	-0.000121477
	111	0.00586	0.02391	0.02999	0.03517	0.02202					111	0.00586	0.00604	0.00686	0.00259	0.000728863
	112	0.00603	0.02399	0.02964	0.0349	0.02194					112	0.00603	0.00589	0.007	0.0027	0.000121477
	113	0.00553	0.02441	0.0299	0.03508	0.02202					113	0.00553	0.00597	0.00693	0.00292	-0.000121477
	114	0.00586	0.02449	0.03016	0.03588	0.02227					114	0.00586	0.00545	0.00715	0.00259	0.000485909
	115	0.00578	0.02449	0.03016	0.03606	0.02227					115	0.00578	0.00619	0.00686	0.00281	0.000242954
	116	0.00595	0.02474	0.03041	0.03606	0.02227					116	0.00595	0.00604	0.007	0.0027	0
	117	0.0057	0.02474	0.03075	0.03544	0.02219					117	0.0057	0.00642	0.0073	0.00313	0
	118	0.00562	0.02483	0.03067	0.03606	0.02276					118	0.00562	0.00589	0.0073	0.00346	0.000728863
	119	0.00603	0.02449	0.03084	0.03624	0.02235					119	0.00603	0.00634	0.00715	0.00335	-0.000121477
	120	0.00553	0.02466	0.03101	0.03731	0.02219					120	0.00553	0.00627	0.00737	0.00335	0.000607386
	121	0.00586	0.02508	0.03075	0.03687	0.02227					121	0.00586	0.00619	0.007	0.00259	0.00085034
	122	0.0057	0.02483	0.03067	0.03687	0.02235					122	0.0057	0.00552	0.00737	0.00335	0.00085034
	123	0.00578	0.02524	0.03109	0.03713	0.02235					123	0.00578	0.00642	0.00722	0.00313	0.00134
	124	0.0057	0.02524	0.03109	0.03758	0.02276					124	0.0057	0.00649	0.00737	0.00356	0.00134
	125	0.00562	0.02566	0.03109	0.03749	0.02293					125	0.00562	0.00634	0.00751	0.00389	0.000971817
	126	0.0057	0.02566	0.03177	0.03803	0.02284					126	0.0057	0.00657	0.00744	0.004	0.00146
	127	0.00537	0.02624	0.03135	0.03767	0.02293					127	0.00537	0.00634	0.00759	0.00216	0.00085034
	128	0.00562	0.02583	0.03169	0.03749	0.02334					128	0.00562	0.00657	0.00744	0.004	0.00109
	129	0.00578	0.02583	0.03186	0.03829	0.02317					129	0.00578	0.00671	0.00751	0.00367	0.00158
	130	0.0057	0.02591	0.0316	0.03785	0.02301					130	0.0057	0.00649	0.00751	0.00378	0.00121
	131	0.00578	0.02608	0.03152	0.03847	0.02334					131	0.00578	0.00657	0.0073	0.00356	0.00194
	132	0.00603	0.02608	0.03186	0.03865	0.02358					132	0.00603	0.00679	0.00751	0.00421	0.00182
	133	0.00553	0.02666	0.03203	0.03874	0.02358					133	0.00553	0.00679	0.00773	0.00454	0.00121
	134	0.00553	0.02599	0.03212	0.03945	0.02391					134	0.00553	0.00671	0.00788	0.0041	0.000971817
	135	0.00578	0.02624	0.03246	0.0391	0.02367					135	0.00578	0.00664	0.00803	0.00367	0.00207
	136	0.00636	0.02658	0.03212	0.03901	0.0235					136	0.00636	0.00657	0.00759	0.00367	0.00109
	137	0.00537	0.02624	0.03237	0.03945	0.02383					137	0.00537	0.00701	0.00773	0.00464	0.00219
	138	0.00578	0.02658	0.03246	0.03972	0.02342					138	0.00578	0.00671	0.00788	0.00454	0.00134
	139	0.0057	0.02658	0.03263	0.03972	0.02367					139	0.0057	0.00694	0.00795	0.00454	0.00182
	140	0.00562	0.02699	0.03254	0.03972	0.02358					140	0.00562	0.00694	0.00773	0.00432	0.00182
	141	0.00553	0.02658	0.03271	0.0399	0.02408					141	0.00553	0.00709	0.00803	0.00432	0.00219
	142	0.00553	0.02716	0.03271	0.04008	0.02383					142	0.00553	0.00709	0.00795	0.00421	0.00243
	143	0.00545	0.02683	0.03297	0.04079	0.02424					143	0.00545	0.00701	0.00803	0.00421	0.00194
	144	0.00578	0.02716	0.03288	0.0407	0.02391					144	0.00578	0.00709	0.00817	0.00443	0.00219
	145	0.00553	0.02724	0.03305	0.04088	0.02432					145	0.00553	0.00731	0.00824	0.00497	0.00267
	146	0.00586	0.02733	0.03348	0.04097	0.02408					146	0.00586	0.00701	0.00803	0.00443	0.00219
	147	0.00562	0.02741	0.03356	0.0407	0.02424					147	0.00562	0.00701	0.00817	0.00464	0.00279
	148	0.0057	0.02666	0.03322	0.04115	0.02416					148	0.0057	0.00709	0.0081	0.00497	0.00231
	149	0.0057	0.02758	0.03356	0.04133	0.024					149	0.0057	0.00746	0.00824	0.00518	0.00292
	150	0.00529	0.02766	0.03373	0.04142	0.02441					150	0.00529	0.00679	0.0081	0.00508	0.00243
	151	0.00553	0.02791	0.03382	0.04142	0.02473					151	0.00553	0.00716	0.00824	0.00529	0.00231
	152	0.0057	0.02808	0.0339	0.04213	0.02465					152	0.0057	0.00739	0.00832	0.00508	0.00304
	153	0.00537	0.02808	0.03356	0.04222	0.02441					153	0.00537	0.00724	0.00817	0.00486	0.00352
	154	0.00586	0.02783	0.03373	0.04222	0.02457					154	0.00586	0.00739	0.00803	0.00572	0.00267
	155	0.00537	0.02808	0.03399	0.04213	0.02482					155	0.00537	0.00746	0.00832	0.00529	0.00279
	156	0.00529	0.02849	0.03442	0.04276	0.02457					156	0.00529	0.00694	0.00861	0.00583	0.00328
	157	0.00578	0.02841	0.0339	0.04258	0.02482					157	0.00578	0.00731	0.00803	0.00605	0.00377
	158	0.00545	0.02833	0.03442	0.04249	0.02473					158	0.00545	0.00724	0.00846	0.00562	0.00292
	159	0.00578	0.02841	0.03442	0.04249	0.02498					159	0.00578	0.00754	0.00839	0.00551	0.00316
	160	0.00595	0.02841	0.03459	0.04285	0.02506					160	0.00595	0.00739	0.00846	0.00551	0.00352
	161	0.00537	0.02766	0.03484	0.04329	0.0249					161	0.00537	0.00731	0.00854	0.00594	0.00279
	162	0.00545	0.02858	0.03476	0.04365	0.02515					162	0.00545	0.00739	0.00861	0.00551	0.00352
	163	0.00553	0.02858	0.03459	0.0441	0.02523					163	0.00553	0.00761	0.00846	0.00648	0.0034
	164	0.00545	0.02858	0.03501	0.0441	0.02531					164	0.00545	0.00746	0.00854	0.00594	0.00364
	165	0.00578	0.02824	0.03518	0.04392	0.02498					165	0.00578	0.00754	0.00854	0.00486	0.00437
	166	0.00562	0.02924	0.03518	0.04356	0.02523					166	0.00562	0.00746	0.00868	0.00637	0.00413
	167	0.00553	0.02924	0.03493	0.04427	0.02523					167	0.00553	0.00768	0.00839	0.00529	0.00437
	168	0.00595	0.02949	0.03552	0.0449	0.0249					168	0.00595	0.00768	0.00883	0.00616	0.00462
	169	0.00562	0.02924	0.0351	0.04463	0.02572					169	0.00562	0.00716	0.00868	0.00626	0.00486
	170	0.00529	0.02924	0.03518	0.04517	0.02531					170	0.00529	0.00783	0.00883	0.00605	0.00486
	171	0.00545	0.02933	0.03561	0.0449	0.02547					171	0.00545	0.00776	0.00876	0.00659	0.00389
	172	0.00553	0.02949	0.03578	0.0449	0.02556					172	0.00553	0.00746	0.00861	0.00637	0.00413
	173	0.00545	0.02966	0.03561	0.04552	0.02547					173	0.00545	0.00754	0.00854	0.00648	0.0051
	174	0.0057	0.02974	0.03544	0.04552	0.02564					174	0.0057	0.00791	0.00897	0.00659	0.00449
	175	0.00578	0.02991	0.03552	0.04517	0.02564					175	0.00578	0.00783	0.00883	0.00605	0.0051
	176	0.00578	0.02958	0.03544	0.04543	0.02572					176	0.00578	0.00791	0.0089	0.00626	0.00449
	177	0.00545	0.02991	0.03595	0.0457	0.02572					177	0.00545	0.00798	0.0089	0.00583	0.00559
	178	0.00537	0.02958	0.03552	0.04606	0.02621					178	0.00537	0.00813	0.00876	0.00713	0.00498
	179	0.00529	0.02983	0.03603	0.04659	0.0263					179	0.00529	0.00821	0.00897	0.00713	0.00522
	180	0.00553	0.02983	0.03603	0.04642	0.02597					180	0.00553	0.00776	0.00883	0.00648	0.00547
	181	0.00529	0.03024	0.03586	0.04677	0.02613					181	0.00529	0.00843	0.00876	0.00691	0.00534
	182	0.0052	0.03016	0.03672	0.04695	0.02621					182	0.0052	0.00813	0.00912	0.00724	0.00583
	183	0.00545	0.02941	0.03629	0.04668	0.02605					183	0.00545	0.00716	0.0089	0.00691	0.00595
	184	0.00562	0.03016	0.03629	0.04668	0.02638					184	0.00562	0.00798	0.00919	0.00702	0.00583
	185	0.00553	0.03024	0.03637	0.04713	0.02621					185	0.00553	0.00806	0.00905	0.00756	0.00571
	186	0.00545	0.03058	0.03646	0.04731	0.02663					186	0.00545	0.00828	0.00897	0.0068	0.00547
	187	0.0052	0.03066	0.03672	0.04731	0.02638					187	0.0052	0.00813	0.00919	0.00713	0.00547
	188	0.0052	0.03091	0.0368	0.04758	0.02663					188	0.0052	0.00836	0.00919	0.00724	0.00632
	189	0.00529	0.03066	0.03697	0.04784	0.0263					189	0.00529	0.00798	0.00897	0.00648	0.00668
	190	0.00537	0.03091	0.03672	0.04829	0.02638					190	0.00537	0.00836	0.00912	0.0068	0.00595
	191	0.00537	0.03099	0.03697	0.04776	0.02671					191	0.00537	0.00791	0.00927	0.00734	0.00571
	192	0.0057	0.03124	0.03714	0.04793	0.02679					192	0.0057	0.00821	0.00934	0.00691	0.00607
	193	0.00529	0.03149	0.03706	0.04865	0.02679					193	0.00529	0.00836	0.00919	0.0068	0.00656
	194	0.00553	0.03124	0.03723	0.04847	0.0272					194	0.00553	0.00813	0.00934	0.00799	0.00632
	195	0.00512	0.03141	0.03714	0.04838	0.02695					195	0.00512	0.00843	0.00927	0.00778	0.0062
	196	0.00553	0.03149	0.03748	0.0482	0.02663					196	0.00553	0.00843	0.00934	0.00756	0.00632
	197	0.0057	0.03149	0.03748	0.04847	0.0272					197	0.0057	0.00828	0.00919	0.00778	0.0068
	198	0.0052	0.03141	0.03748	0.049	0.02663					198	0.0052	0.00821	0.00934	0.00842	0.00644
	199	0.0057	0.03191	0.03714	0.04856	0.02704					199	0.0057	0.00828	0.00934	0.00875	0.00632
	200	0.00496	0.03158	0.03757	0.04927	0.0272					200	0.00496	0.0085	0.00948	0.00756	0.00656
	201	0.00545	0.03183	0.03791	0.04936	0.02704					201	0.00545	0.00843	0.00963	0.00767	0.00765
	202	0.00529	0.03208	0.03765	0.04972	0.02745					202	0.00529	0.00873	0.00948	0.00691	0.00668
	203	0.00504	0.03183	0.03774	0.04954	0.02728					203	0.00504	0.0085	0.00934	0.00842	0.00668
	204	0.00562	0.03199	0.03791	0.04981	0.02728					204	0.00562	0.00865	0.0097	0.00778	0.00692
	205	0.00553	0.03233	0.03791	0.05017	0.02687					205	0.00553	0.00858	0.00927	0.00788	0.00729
	206	0.00529	0.03208	0.03791	0.05025	0.02728					206	0.00529	0.0085	0.00941	0.00702	0.00753
	207	0.00529	0.03216	0.03808	0.05034	0.02761					207	0.00529	0.0085	0.00948	0.00799	0.0079
	208	0.00471	0.03224	0.03842	0.05052	0.02712					208	0.00471	0.00843	0.00941	0.00886	0.00753
	209	0.00537	0.03249	0.0385	0.05043	0.02728					209	0.00537	0.00858	0.00948	0.00842	0.00705
	210	0.0052	0.03191	0.03833	0.05079	0.02745					210	0.0052	0.00865	0.00956	0.00896	0.00644
	211	0.00512	0.03208	0.0385	0.05061	0.02778					211	0.00512	0.00843	0.00963	0.00864	0.00741
	212	0.00529	0.03249	0.03833	0.05088	0.02753					212	0.00529	0.00873	0.00978	0.0081	0.00802
	213	0.0052	0.03266	0.03884	0.05124	0.02778					213	0.0052	0.00873	0.00978	0.00832	0.00765
	214	0.00537	0.03274	0.03859	0.05124	0.02794					214	0.00537	0.00858	0.00985	0.00875	0.00777
	215	0.0052	0.03258	0.03867	0.05097	0.02794					215	0.0052	0.0088	0.0097	0.00864	0.00838
	216	0.00529	0.03291	0.03867	0.05115	0.0281					216	0.00529	0.00843	0.01	0.00918	0.00826
	217	0.00545	0.03283	0.03884	0.05133	0.0281					217	0.00545	0.00873	0.00941	0.00896	0.00862
	218	0.00545	0.03291	0.03936	0.0515	0.02835					218	0.00545	0.0088	0.0097	0.00896	0.00814
	219	0.00504	0.03249	0.03876	0.05159	0.02769					219	0.00504	0.0088	0.0097	0.00907	0.0085
	220	0.00537	0.03308	0.03876	0.05204	0.02802					220	0.00537	0.00888	0.01	0.00907	0.00814
	221	0.00545	0.03349	0.03919	0.05213	0.02802					221	0.00545	0.0091	0.00978	0.00896	0.00935
	222	0.00504	0.03349	0.03953	0.0524	0.0281					222	0.00504	0.00865	0.00985	0.00864	0.00777
	223	0.00529	0.03366	0.03944	0.05258	0.02843					223	0.00529	0.00903	0.00978	0.00842	0.00899
	224	0.00545	0.03324	0.03893	0.05302	0.02827					224	0.00545	0.00895	0.01	0.00907	0.00705
	225	0.00479	0.03341	0.03978	0.05249	0.02827					225	0.00479	0.00895	0.01	0.00886	0.0096
	226	0.00537	0.03324	0.04004	0.05266	0.02827					226	0.00537	0.00903	0.01007	0.0095	0.00972
	227	0.00553	0.03357	0.03936	0.05258	0.02819					227	0.00553	0.0091	0.00985	0.00842	0.00911
	228	0.00504	0.03341	0.03961	0.0532	0.0286					228	0.00504	0.00903	0.01	0.00918	0.00887
	229	0.00537	0.03357	0.03995	0.05338	0.02827					229	0.00537	0.0091	0.01021	0.00972	0.00948
	230	0.00529	0.03357	0.04012	0.05338	0.02893					230	0.00529	0.00895	0.00992	0.00972	0.00996
	231	0.00512	0.03391	0.03987	0.05356	0.02876					231	0.00512	0.00925	0.01	0.01004	0.00899
	232	0.00504	0.03407	0.03995	0.05374	0.02901					232	0.00504	0.00918	0.00992	0.00896	0.00996
	233	0.00529	0.03382	0.04029	0.05338	0.02884					233	0.00529	0.00925	0.01	0.00918	0.01033
	234	0.00496	0.03407	0.04012	0.05436	0.02901					234	0.00496	0.00925	0.01007	0.00918	0.00996
	235	0.00529	0.03407	0.04004	0.05382	0.02884					235	0.00529	0.00888	0.01029	0.0094	0.01033
	236	0.00529	0.03399	0.04004	0.05391	0.02909					236	0.00529	0.00918	0.01029	0.00853	0.00996
	237	0.00537	0.03399	0.04012	0.05409	0.02909					237	0.00537	0.00873	0.01043	0.0095	0.00948
	238	0.00512	0.03424	0.03995	0.05463	0.02893					238	0.00512	0.00955	0.01014	0.00864	0.0102
	239	0.00537	0.03457	0.04004	0.05436	0.02876					239	0.00537	0.00895	0.00992	0.00972	0.00984
	240	0.0052	0.03474	0.04072	0.05445	0.02925					240	0.0052	0.00947	0.01043	0.00983	0.0102
	241	0.00496	0.03466	0.04063	0.05481	0.02917					241	0.00496	0.0091	0.01051	0.01004	0.01069
	242	0.00463	0.03491	0.04097	0.05472	0.02917					242	0.00463	0.0097	0.01021	0.00983	0.01105
	243	0.00504	0.03441	0.04089	0.05454	0.02983					243	0.00504	0.0094	0.01029	0.01037	0.01057
	244	0.00529	0.03499	0.04106	0.05525	0.02934					244	0.00529	0.0094	0.01014	0.0095	0.01045
	245	0.00529	0.03491	0.0408	0.05525	0.02999					245	0.00529	0.0094	0.01051	0.00983	0.0102
	246	0.00479	0.03474	0.04114	0.05543	0.02991					246	0.00479	0.0094	0.01043	0.01026	0.01093
	247	0.0052	0.03491	0.04089	0.0557	0.02942					247	0.0052	0.0094	0.01073	0.00972	0.01105
	248	0.00471	0.03491	0.04055	0.05561	0.0295					248	0.00471	0.00962	0.01036	0.01004	0.01142
	249	0.00496	0.03491	0.04097	0.05561	0.02958					249	0.00496	0.0097	0.01043	0.01004	0.01105
	250	0.00504	0.03507	0.04157	0.05552	0.02958					250	0.00504	0.00933	0.01043	0.00994	0.01105
	251	0.00537	0.03441	0.04097	0.05659	0.02983					251	0.00537	0.00962	0.01051	0.00961	0.01142
	252	0.00504	0.03474	0.04123	0.05597	0.02967					252	0.00504	0.0097	0.01043	0.0108	0.01093
	253	0.00504	0.03541	0.04114	0.05641	0.02958					253	0.00504	0.00895	0.01073	0.01026	0.01142
	254	0.00471	0.03541	0.04157	0.05632	0.02983					254	0.00471	0.00955	0.01051	0.01058	0.01178
	255	0.00512	0.03541	0.0414	0.05632	0.02942					255	0.00512	0.00925	0.01036	0.01069	0.0119
	256	0.00504	0.03582	0.04191	0.05641	0.02983					256	0.00504	0.00955	0.01036	0.01069	0.01154
	257	0.00529	0.03532	0.04183	0.05677	0.02983					257	0.00529	0.0097	0.01043	0.01102	0.01142
	258	0.00512	0.03607	0.0414	0.05713	0.03016					258	0.00512	0.0097	0.01065	0.01026	0.01227
	259	0.00537	0.03574	0.04157	0.05686	0.02975					259	0.00537	0.0094	0.01058	0.01048	0.01251
	260	0.00496	0.03549	0.04157	0.05659	0.03024					260	0.00496	0.0094	0.01058	0.01048	0.01154
	261	0.0052	0.03574	0.04174	0.05722	0.03016					261	0.0052	0.00962	0.0108	0.01102	0.01142
	262	0.00487	0.03566	0.04183	0.05713	0.02999					262	0.00487	0.00992	0.01073	0.01048	0.01178
	263	0.00496	0.03557	0.04191	0.05757	0.03032					263	0.00496	0.0097	0.01051	0.01069	0.0119
	264	0.00479	0.03591	0.04208	0.05695	0.03057					264	0.00479	0.00977	0.01065	0.01091	0.0113
	265	0.00504	0.03591	0.04242	0.05766	0.03032					265	0.00504	0.00985	0.01065	0.0108	0.01263
	266	0.00487	0.03624	0.04242	0.05748	0.03032					266	0.00487	0.00977	0.01065	0.01112	0.01215
	267	0.0052	0.03607	0.04217	0.05748	0.03041					267	0.0052	0.00977	0.01073	0.01112	0.01203
	268	0.00512	0.03624	0.04208	0.05775	0.03016					268	0.00512	0.00962	0.01058	0.01112	0.01276
	269	0.00496	0.03591	0.04225	0.05748	0.03065					269	0.00496	0.00992	0.01065	0.01058	0.01263
	270	0.00446	0.03599	0.04242	0.05784	0.03032					270	0.00446	0.00977	0.01094	0.01102	0.01373
	271	0.00487	0.03632	0.04225	0.05811	0.03098					271	0.00487	0.01	0.01102	0.01134	0.013
	272	0.0052	0.03599	0.04293	0.05811	0.03049					272	0.0052	0.00985	0.0108	0.01069	0.01263
	273	0.0052	0.03657	0.04251	0.05838	0.0309					273	0.0052	0.00985	0.01073	0.01134	0.01336
	274	0.00487	0.03641	0.0431	0.05847	0.03082					274	0.00487	0.00992	0.01065	0.01123	0.01348
	275	0.00496	0.03624	0.04285	0.05856	0.03049					275	0.00496	0.00992	0.01073	0.01069	0.01385
	276	0.00463	0.03674	0.04336	0.05838	0.0309					276	0.00463	0.00985	0.01109	0.01058	0.01348
	277	0.00504	0.03649	0.0431	0.05909	0.03106					277	0.00504	0.01007	0.01094	0.01091	0.0119
	278	0.00496	0.03699	0.04285	0.05891	0.03114					278	0.00496	0.00977	0.01073	0.01145	0.01361
	279	0.00496	0.03649	0.04319	0.05909	0.0309					279	0.00496	0.00985	0.01109	0.01134	0.01348
	280	0.00496	0.03682	0.04336	0.05954	0.03082					280	0.00496	0.01007	0.01087	0.0122	0.01385
	281	0.00504	0.03707	0.04336	0.06007	0.03098					281	0.00504	0.01022	0.0108	0.0121	0.01409
	282	0.00512	0.03716	0.04319	0.05981	0.03098					282	0.00512	0.01007	0.01094	0.0122	0.01446
	283	0.00504	0.03691	0.04293	0.05963	0.03139					283	0.00504	0.00992	0.01102	0.01166	0.01385
	284	0.00471	0.03716	0.04327	0.05936	0.03123					284	0.00471	0.00977	0.01124	0.01177	0.01348
	285	0.00487	0.03707	0.04344	0.05981	0.03114					285	0.00487	0.01015	0.01087	0.01177	0.01482
	286	0.00512	0.03732	0.04336	0.05963	0.03147					286	0.00512	0.00985	0.01073	0.01188	0.01409
	287	0.00471	0.03741	0.0437	0.06025	0.03106					287	0.00471	0.01037	0.01109	0.01199	0.01433
	288	0.00512	0.03724	0.04336	0.06016	0.03147					288	0.00512	0.01022	0.01087	0.0121	0.01421
	289	0.00504	0.03707	0.04396	0.05981	0.0318					289	0.00504	0.01022	0.01116	0.01285	0.01494
	290	0.0052	0.03724	0.04379	0.0607	0.03172					290	0.0052	0.01007	0.01124	0.01102	0.01446
	291	0.00537	0.03741	0.0437	0.06052	0.03147					291	0.00537	0.0103	0.01102	0.01264	0.01506
	292	0.00529	0.03782	0.04404	0.0607	0.03164					292	0.00529	0.01007	0.01124	0.01264	0.0147
	293	0.00504	0.03824	0.04438	0.06097	0.0318					293	0.00504	0.01022	0.01094	0.01145	0.01531
	294	0.00496	0.03774	0.0443	0.06106	0.03172					294	0.00496	0.0103	0.01138	0.01264	0.01518
	295	0.00529	0.03782	0.04396	0.06132	0.03197					295	0.00529	0.01015	0.01116	0.01296	0.01482
	296	0.00504	0.03841	0.04413	0.06141	0.03213					296	0.00504	0.01059	0.01109	0.01264	0.01555
	297	0.00504	0.03849	0.04413	0.0615	0.0318					297	0.00504	0.01044	0.01175	0.01231	0.01616
	298	0.00487	0.03566	0.31067	0.0756	0.36157					298	0.00487	0.03215	0.82125	0.14008	0.09815
	299	0.78606	0.42014	0.57066	0.60278	0.83893					299	0.78606	0.84706	0.98322	0.67383	0.5481
	300	0.89592	0.80172	0.87733	0.92681	0.95398					300	0.89592	0.97687	0.98833	0.8974	0.87366
	301	0.94796	0.90336	0.95315	0.97144	0.95891					301	0.94796	0.99329	0.99052	0.97624	0.90282
	302	0.97439	0.94085	0.98211	0.98929	0.97946					302	0.97439	0.99403	0.98979	0.98164	0.92347
	303	0.99504	0.96917	0.99233	0.99018	0.97617					303	0.99504	0.99329	0.9927	0.99352	0.95384
	304	0.99752	0.97584	0.99404	0.99286	0.99425					304	0.99752	0.99627	0.99343	0.9946	0.97085
	305	0.99752	0.98167	0.99063	0.99018	0.99178					305	0.99752	0.99627	0.9927	0.9946	0.97813
	306	0.99587	0.98667	0.99148	0.99286	0.99507					306	0.99587	0.99776	0.99562	0.9946	0.97692
	307	0.9967	0.98834	0.99489	0.99554	0.99753					307	0.9967	0.99776	0.99562	0.99028	0.97692
	308	0.99835	0.98917	0.99489	0.99732	0.99836					308	0.99835	0.99851	0.99562	0.99568	0.97935
	309	1.00083	0.99167	0.99574	0.99821	0.99836					309	1.00083	0.99851	0.99635	0.99676	0.98542
	310	0.99835	0.99417	0.99659	0.99821	0.99836					310	0.99835	1	0.99635	0.99892	0.98421
	311	0.99917	0.99417	0.99744	0.99821	0.99753					311	0.99917	0.99851	0.99708	0.99676	0.98785
	312	0.99752	0.99417	0.99659	0.99554	0.99918					312	0.99752	1	0.99708	0.99784	0.9915
[truncated: 13 more rows]

[truncated: 30 more sheets: Supplementary Fig. 9, Supplementary Fig. 10, Supplementary Fig. 11, Supplementary Fig. 12, Supplementary Fig. 13, Supplementary Fig. 14, Supplementary Fig. 15, Supplementary Fig. 16, Supplementary Fig. 17, Supplementary Fig. 18, Supplementary Fig. 19, Supplementary Fig. 20, Supplementary Fig. 21, Supplementary Fig. 22, Supplementary Fig. 23, Supplementary Fig. 24, Supplementary Fig. 25, Supplementary Fig. 26, Supplementary Fig. 27, Supplementary Fig. 29 …]
